# Supplementary material for: Neuromodulatory co-expression in cardiac vagal motor neurons of the dorsal motor nucleus of the vagus
Source: iScience. 2024 Jul 19;27(8):110549. doi: 10.1016/j.isci.2024.110549 (PMC11338141; doi:10.1016/j.isci.2024.110549)
Supplement: Table S1. Spatial transcriptomic profiles of the brainstem, related to Figure 1 [file mmc2.xlsx]

## Sheet: Sheet1
gene	p_val	avg_log2FC	pct.1	pct.2	p_val_adj	cluster
Apod	0	0.736979	0.989	0.813	0	c1
Plp1	0	0.720016	1	0.996	0	c1
Tf	0	0.705703	0.999	0.915	0	c1
Cnp	0	0.624455	0.978	0.791	0	c1
Cldn11	0	0.61723	0.973	0.774	0	c1
Mbp	0	0.585254	1	0.998	0	c1
Ptgds	1.69e-267	0.560693	0.953	0.731	2.36e-263	c1
Fth1	7.48e-267	0.438044	1	1	1.05e-262	c1
Mag	1.27e-259	0.612094	0.884	0.624	1.78e-255	c1
Ugt8	4.17e-241	0.536909	0.783	0.449	5.85e-237	c1
Mog	1.1e-212	0.50895	0.782	0.476	1.54e-208	c1
Tubb4a	1.29e-212	0.476016	0.975	0.858	1.8e-208	c1
Mobp	3.4e-208	0.485729	0.745	0.432	4.77e-204	c1
Aplp1	1.4e-206	0.479513	0.945	0.779	1.96e-202	c1
Scd2	3.08e-202	0.357493	1	0.997	4.32e-198	c1
Ftl1	7.15e-184	0.475614	0.879	0.682	1e-179	c1
Gsn	1.51e-180	0.42371	0.739	0.429	2.11e-176	c1
S100b	5.94e-178	0.431076	0.989	0.94	8.33e-174	c1
Mal	5.65e-165	0.52291	0.83	0.608	7.92e-161	c1
Plekhb1	2.06e-164	0.442403	0.854	0.629	2.88e-160	c1
Fa2h	2.73e-147	0.372707	0.574	0.304	3.83e-143	c1
Pea15	3.02e-145	0.439732	0.8	0.582	4.23e-141	c1
Pllp	5.25e-138	0.395128	0.665	0.408	7.36e-134	c1
Dbndd2	2.68e-137	0.37755	0.646	0.388	3.75e-133	c1
Klk6	2.34e-136	0.338207	0.556	0.294	3.28e-132	c1
Ppp1r14a	3.22e-134	0.350712	0.605	0.341	4.51e-130	c1
Rn60-1-2212.4	1.43e-126	0.508174	0.985	0.913	2e-122	c1
Cryab	1.06e-121	0.353804	0.611	0.365	1.49e-117	c1
Slc44a1	4.56e-118	0.339182	0.613	0.369	6.39e-114	c1
Cyp51	2.23e-109	0.360858	0.689	0.473	3.13e-105	c1
Gjc2	2.95e-107	0.315578	0.506	0.284	4.14e-103	c1
Cd9	2.05e-106	0.338205	0.629	0.399	2.87e-102	c1
Marcksl1	3.12e-106	0.328929	0.6	0.365	4.37e-102	c1
Stmn4	5.19e-99	0.327037	0.713	0.509	7.27e-95	c1
Ndrg1	1.03e-97	0.296249	0.547	0.324	1.45e-93	c1
Cmtm5	3.63e-95	0.290895	0.519	0.305	5.08e-91	c1
Abca2	6.06e-95	0.325536	0.718	0.522	8.49e-91	c1
Lamp1	1.75e-91	0.312235	0.847	0.713	2.46e-87	c1
LOC100359583	6.36e-91	0.345281	0.784	0.621	8.9e-87	c1
Hmgcs1	7.89e-90	0.328244	0.736	0.565	1.11e-85	c1
LOC361016	1.85e-89	0.29519	0.513	0.311	2.6e-85	c1
Gjb1	1.98e-89	0.25011	0.4	0.208	2.77e-85	c1
Dpy19l1	8.66e-84	0.270553	0.487	0.29	1.21e-79	c1
Prdx1	1.41e-83	0.302431	0.691	0.503	1.98e-79	c1
Sirt2	2.84e-83	0.31831	0.635	0.444	3.98e-79	c1
Elovl1	5.46e-83	0.276567	0.48	0.284	7.65e-79	c1
Sec11c	6.8e-83	0.316925	0.765	0.602	9.52e-79	c1
Rhog	2.1e-82	0.256104	0.432	0.243	2.94e-78	c1
Gfap	4.86e-82	0.26958	0.694	0.502	6.81e-78	c1
Bcas1	9.04e-81	0.31584	0.713	0.535	1.27e-76	c1
Gpr37	5.9e-80	0.287207	0.504	0.316	8.27e-76	c1
Csrp1	1.74e-79	0.310778	0.638	0.458	2.43e-75	c1
Opalin	5.42e-72	0.281653	0.468	0.292	7.6e-68	c1
Tspan2	5.74e-72	0.29747	0.514	0.338	8.04e-68	c1
Stmn1	1.63e-67	0.253787	0.9	0.791	2.28e-63	c1
Fez1	3.26e-67	0.268114	0.727	0.568	4.57e-63	c1
Olig1	7.96e-63	0.284264	0.579	0.418	1.11e-58	c1
Glul	3.06e-58	0.276133	0.615	0.465	4.28e-54	c1
2024-09-04	5.72e-56	0.266179	0.619	0.468	8.01e-52	c1
Qdpr	4.3e-47	0.308001	0.691	0.592	6.02e-43	c1
Mt-nd2	0	0.468429	1	1	0	c2
Mt-nd1	0	0.46786	1	1	0	c2
Mt-co2	0	0.464135	1	1	0	c2
Mt-co1	0	0.46081	1	1	0	c2
Mt-cox3	0	0.458782	1	1	0	c2
Mt-nd4	0	0.427117	1	1	0	c2
Mt-atp6	0	0.418156	1	1	0	c2
Mt-cyb	0	0.374611	1	1	0	c2
Mt-nd3	1.07e-270	0.459909	1	0.999	1.49e-266	c2
Ttc3	5.85e-216	0.574692	0.501	0.196	8.19e-212	c2
Mt-nd5	4.5e-210	0.494113	0.991	0.905	6.31e-206	c2
Mt-atp8	6.47e-164	0.50686	0.87	0.656	9.06e-160	c2
Cacng2	9.18e-158	0.284087	0.277	0.079	1.29e-153	c2
Rbfox3	5.47e-131	0.273358	0.25	0.075	7.66e-127	c2
Pmepa1	2.87e-123	0.314458	0.34	0.133	4.02e-119	c2
Atp2b3	3.91e-104	0.256935	0.255	0.09	5.47e-100	c2
Map1a	1.79e-77	0.370906	0.745	0.597	2.5e-73	c2
Sec62	1.41e-70	0.296767	0.442	0.259	1.98e-66	c2
Map1b	1.63e-67	0.37107	0.93	0.848	2.28e-63	c2
Atp1a2	2.99e-62	0.272834	0.949	0.862	4.19e-58	c2
Bcas11	1.34e-61	0.285416	0.718	0.539	1.88e-57	c2
Qdpr1	5.08e-57	0.283059	0.749	0.588	7.11e-53	c2
Map7d2	9.4e-56	0.262054	0.38	0.224	1.32e-51	c2
Car2	4.67e-50	0.250868	0.589	0.421	6.54e-46	c2
Mapt	1.39e-44	0.258855	0.591	0.449	1.95e-40	c2
Nap1l5	1.28e-282	0.747908	0.942	0.709	1.79e-278	c3
Zwint	1.28e-244	0.566235	0.997	0.915	1.79e-240	c3
Uchl1	5.86e-235	0.590636	0.989	0.875	8.21e-231	c3
Bcat1	9.74e-228	0.578069	0.994	0.874	1.36e-223	c3
Snap25	9.72e-197	0.580229	0.993	0.888	1.36e-192	c3
Atp1b1	2.2e-186	0.5258	0.997	0.914	3.08e-182	c3
LOC691995	9.69e-173	0.509206	0.603	0.29	1.36e-168	c3
Vsnl1	2.26e-172	0.582659	0.894	0.657	3.17e-168	c3
Peg3	2.82e-171	0.507123	0.801	0.517	3.95e-167	c3
Lamp5	8.99e-169	0.593107	0.653	0.347	1.26e-164	c3
Tuba1b	1.64e-161	0.417664	0.99	0.924	2.3e-157	c3
Impact	4.86e-158	0.422066	0.624	0.31	6.81e-154	c3
Gnas	2.15e-151	0.441627	0.535	0.248	3.01e-147	c3
Tmem130	1.23e-144	0.484978	0.769	0.499	1.72e-140	c3
Sncb	3.4e-133	0.424481	0.855	0.611	4.76e-129	c3
Got1	2.76e-127	0.434871	0.77	0.506	3.86e-123	c3
LOC103692716	5.32e-126	0.404677	0.972	0.918	7.46e-122	c3
Htr2c	4.4e-123	0.287163	0.311	0.109	6.16e-119	c3
Penk	3.61e-122	0.636865	0.553	0.297	5.06e-118	c3
Slc32a1	4.07e-120	0.395683	0.44	0.201	5.7e-116	c3
Stxbp1	1.87e-119	0.399411	0.752	0.486	2.62e-115	c3
Rab3a	1.55e-114	0.401162	0.88	0.688	2.17e-110	c3
Atp6v1g2	1.33e-112	0.373847	0.643	0.379	1.86e-108	c3
Tmem59l	7.42e-111	0.375343	0.672	0.407	1.04e-106	c3
Slc6a5	2.11e-109	0.40945	0.421	0.195	2.95e-105	c3
Atp5g3	2.62e-109	0.388319	0.927	0.796	3.67e-105	c3
Atp6v1b2	9.99e-107	0.379322	0.722	0.469	1.4e-102	c3
Mdh1	6.01e-103	0.399109	0.899	0.746	8.42e-99	c3
Stmn3	6.42e-100	0.363509	0.927	0.768	8.99e-96	c3
Slc30a3	4.31e-97	0.274419	0.28	0.106	6.03e-93	c3
Nsg1	5.07e-97	0.340041	0.7	0.449	7.1e-93	c3
Resp18	3.15e-94	0.346427	0.66	0.412	4.41e-90	c3
Rasgrf1	5.08e-94	0.34461	0.679	0.43	7.11e-90	c3
Ndrg4	1.94e-91	0.325024	0.932	0.763	2.72e-87	c3
Bex3	2.63e-89	0.332702	0.645	0.405	3.69e-85	c3
Slc22a17	5.5e-88	0.347405	0.864	0.721	7.71e-84	c3
Ywhah	1.68e-87	0.27099	0.938	0.802	2.35e-83	c3
Pja1	3.99e-87	0.315658	0.576	0.344	5.59e-83	c3
Aldoa	6.68e-87	0.29379	0.983	0.948	9.36e-83	c3
Ndufa4	1.96e-85	0.305546	0.972	0.895	2.75e-81	c3
Atp5l	4.2e-85	0.327247	0.933	0.833	5.88e-81	c3
Atp6v0c	3.56e-83	0.30927	0.95	0.872	4.99e-79	c3
Nsf	8.3e-83	0.344954	0.772	0.56	1.16e-78	c3
Ckmt1	1.2e-82	0.319866	0.643	0.41	1.69e-78	c3
Tubb2a	7.26e-81	0.344838	0.845	0.693	1.02e-76	c3
Cplx1	1.63e-80	0.376363	0.846	0.69	2.29e-76	c3
Slc25a4	3.3e-79	0.314628	0.962	0.903	4.63e-75	c3
Gaa	1.07e-77	0.309953	0.61	0.388	1.51e-73	c3
Gprasp1	1.63e-76	0.296551	0.576	0.352	2.28e-72	c3
Flywch1	1.66e-75	0.301184	0.645	0.423	2.32e-71	c3
Rtn1	4.31e-75	0.296198	0.875	0.695	6.03e-71	c3
Tmx4	4.85e-75	0.288562	0.523	0.31	6.79e-71	c3
Nat8l	1.14e-73	0.334274	0.604	0.394	1.6e-69	c3
Stx1b	1.55e-72	0.281172	0.62	0.397	2.17e-68	c3
Vamp1	4.09e-72	0.328165	0.846	0.68	5.73e-68	c3
Cox6c	7.17e-72	0.261107	0.98	0.95	1e-67	c3
Bex2	1.84e-69	0.304093	0.603	0.398	2.58e-65	c3
Vdac3	3.15e-69	0.298629	0.684	0.483	4.42e-65	c3
Ypel5	6.1e-69	0.256944	0.466	0.268	8.55e-65	c3
Nptn	1.47e-68	0.308394	0.712	0.512	2.06e-64	c3
Ndn	1.55e-68	0.260187	0.487	0.282	2.17e-64	c3
Scg5	1.25e-66	0.302079	0.757	0.571	1.75e-62	c3
Ncdn	3.22e-65	0.302322	0.746	0.56	4.51e-61	c3
Cox5b	4.39e-65	0.273219	0.921	0.835	6.15e-61	c3
Pja2	8.81e-65	0.287316	0.689	0.489	1.23e-60	c3
Ndufa8	1.11e-63	0.292226	0.756	0.581	1.55e-59	c3
Dnm1	7.2e-62	0.29039	0.762	0.594	1.01e-57	c3
Ndfip1	6.38e-61	0.282106	0.816	0.648	8.94e-57	c3
Rnf14	8.86e-60	0.279425	0.636	0.451	1.24e-55	c3
Map1b1	1.31e-59	0.250779	0.948	0.846	1.83e-55	c3
Pkm.1	1.45e-59	0.282081	0.863	0.751	2.03e-55	c3
Dynll2	4.47e-59	0.279448	0.793	0.64	6.26e-55	c3
Mllt11	1.4e-58	0.25165	0.537	0.342	1.96e-54	c3
Ina	1.42e-58	0.259217	0.581	0.381	1.98e-54	c3
Tubb3	1.87e-58	0.252357	0.7	0.503	2.62e-54	c3
Acot7	2.41e-58	0.284855	0.679	0.491	3.37e-54	c3
Chga	1.41e-57	0.256054	0.54	0.348	1.98e-53	c3
Grina	3.32e-56	0.280974	0.8	0.659	4.65e-52	c3
Uqcrh	3.57e-56	0.261315	0.879	0.776	5e-52	c3
Atpif1	6.86e-56	0.277671	0.825	0.691	9.61e-52	c3
Ndufb8	3.1e-55	0.253414	0.841	0.712	4.34e-51	c3
Pcp4	9.48e-54	0.279043	0.654	0.475	1.33e-49	c3
Ywhag	1.07e-53	0.271111	0.815	0.686	1.5e-49	c3
Faim2	2.59e-52	0.262775	0.765	0.621	3.63e-48	c3
Sult4a1	3.14e-52	0.259771	0.562	0.385	4.4e-48	c3
Calb2	1.12e-51	0.33378	0.4	0.241	1.57e-47	c3
Eif4a2	3.05e-51	0.265144	0.733	0.578	4.27e-47	c3
Calm2.1	1.08e-50	0.264393	0.779	0.626	1.52e-46	c3
Slc25a3	7.21e-49	0.252956	0.809	0.679	1.01e-44	c3
Gpi	4.05e-48	0.259668	0.712	0.553	5.68e-44	c3
Cox5a	4.56e-48	0.257481	0.687	0.524	6.38e-44	c3
Atp1a3	5.77e-48	0.256216	0.794	0.652	8.08e-44	c3
Nefh	2.63e-27	0.288539	0.76	0.646	3.68e-23	c3
Nefm	2.62e-23	0.26811	0.711	0.632	3.67e-19	c3
Snap251	0	0.763182	0.998	0.887	0	c5
Slc6a51	0	0.630454	0.605	0.175	0	c5
Scn1b	3.13e-261	0.605294	0.826	0.432	4.39e-257	c5
Atp1b11	2.95e-215	0.555765	0.998	0.915	4.13e-211	c5
Cck	1.03e-210	0.427375	0.384	0.11	1.45e-206	c5
Vsnl11	1.46e-197	0.589765	0.915	0.655	2.04e-193	c5
Slc32a11	1.25e-183	0.411847	0.507	0.195	1.74e-179	c5
Nat8l1	1.58e-182	0.484119	0.728	0.381	2.22e-178	c5
Sparcl1	4.02e-175	0.403562	0.999	0.955	5.63e-171	c5
Nppc	2.18e-174	0.287402	0.254	0.058	3.06e-170	c5
Chgb	2.04e-171	0.479608	0.702	0.368	2.86e-167	c5
Nsf1	1.6e-147	0.443138	0.847	0.553	2.23e-143	c5
Sncb1	3.77e-146	0.469322	0.86	0.611	5.29e-142	c5
Hoxa5	7.94e-138	0.368116	0.549	0.254	1.11e-133	c5
Cplx11	6.7e-137	0.459746	0.908	0.684	9.39e-133	c5
Cabp7	2.86e-135	0.316647	0.386	0.146	4e-131	c5
Mt-nd11	1.23e-134	0.300953	1	1	1.72e-130	c5
Hapln4	3.22e-129	0.356155	0.493	0.226	4.51e-125	c5
Bcat11	5.97e-127	0.403038	0.98	0.876	8.37e-123	c5
Atp2b2	1.46e-123	0.360278	0.602	0.319	2.05e-119	c5
Ckb	9.9e-118	0.337644	0.994	0.978	1.39e-113	c5
Atp1a31	1.76e-117	0.412348	0.86	0.645	2.47e-113	c5
Gad1	7.26e-116	0.406503	0.393	0.165	1.02e-111	c5
Scg51	8.36e-114	0.409897	0.812	0.566	1.17e-109	c5
Kcnc3	1.64e-113	0.304182	0.436	0.193	2.29e-109	c5
Mt-nd21	3.75e-111	0.271958	1	1	5.25e-107	c5
Nptn1	3.26e-110	0.39069	0.757	0.507	4.57e-106	c5
Atp5b	4.25e-110	0.335845	0.983	0.912	5.95e-106	c5
Pvalb	8.3e-109	0.346492	0.533	0.269	1.16e-104	c5
Lgi2	1.83e-108	0.292288	0.388	0.164	2.56e-104	c5
Vamp11	7.88e-107	0.360752	0.896	0.675	1.1e-102	c5
Rbfox1	1.56e-105	0.339376	0.565	0.302	2.18e-101	c5
Adarb1	1.68e-104	0.314948	0.516	0.262	2.35e-100	c5
Lamp51	1.69e-103	0.373466	0.622	0.351	2.36e-99	c5
Mdh11	7.7e-103	0.380494	0.91	0.745	1.08e-98	c5
Tmem59l1	1.59e-102	0.337762	0.679	0.408	2.22e-98	c5
Ndufa41	9.28e-99	0.331875	0.976	0.894	1.3e-94	c5
Cox7b	1.56e-98	0.35149	0.948	0.823	2.19e-94	c5
Nrgn	3.38e-97	0.255115	0.284	0.104	4.74e-93	c5
Stmn31	2.71e-94	0.356182	0.923	0.769	3.8e-90	c5
Dnm11	3.85e-94	0.345798	0.819	0.588	5.4e-90	c5
Ncdn1	1.34e-93	0.367325	0.777	0.558	1.87e-89	c5
Atp1a21	1.38e-91	0.368472	0.952	0.863	1.94e-87	c5
Elmod1	5.89e-91	0.285808	0.444	0.22	8.25e-87	c5
Ckmt11	2.66e-85	0.312804	0.658	0.409	3.73e-81	c5
Scn4b	5.1e-85	0.274766	0.386	0.181	7.14e-81	c5
Kcna2	1.18e-82	0.269781	0.483	0.258	1.65e-78	c5
Glrb	8.8e-80	0.290061	0.56	0.33	1.23e-75	c5
Pgam1	1.39e-79	0.313456	0.837	0.652	1.94e-75	c5
Cox6c1	2.45e-79	0.266114	0.993	0.949	3.44e-75	c5
Ina1	1.23e-78	0.287317	0.623	0.377	1.72e-74	c5
Clstn1	2.97e-78	0.309392	0.689	0.462	4.16e-74	c5
Cox7c	2.97e-77	0.279193	0.974	0.908	4.16e-73	c5
Ldhb	7.57e-77	0.298319	0.941	0.843	1.06e-72	c5
Kif5a	1.32e-76	0.29238	0.616	0.387	1.84e-72	c5
Slc25a41	5.43e-75	0.278838	0.979	0.901	7.61e-71	c5
Mt-nd31	5.05e-74	0.251457	1	0.999	7.07e-70	c5
Got11	3.37e-70	0.287342	0.738	0.51	4.72e-66	c5
LOC100363502	7.64e-70	0.294842	0.793	0.593	1.07e-65	c5
Chga1	1.78e-68	0.273631	0.559	0.347	2.49e-64	c5
Pgk1	1.61e-67	0.304687	0.814	0.654	2.26e-63	c5
Camk2b	8.18e-67	0.255672	0.471	0.269	1.15e-62	c5
Nsg11	6e-63	0.268882	0.67	0.453	8.41e-59	c5
Rab3a1	1.83e-62	0.278165	0.861	0.69	2.56e-58	c5
Pkm.11	3.22e-54	0.252265	0.874	0.751	4.5e-50	c5
Calm3	9.1e-54	0.256096	0.933	0.849	1.27e-49	c5
Apod1	0	1.6929	1	0.825	0	c6
Tf1	0	1.60015	1	0.921	0	c6
Plp11	0	1.57207	1	0.996	0	c6
Gfap1	0	1.4355	0.953	0.496	0	c6
Cnp1	0	1.42543	0.999	0.803	0	c6
Cldn111	0	1.38705	0.996	0.787	0	c6
Ugt81	0	1.35907	0.961	0.46	0	c6
Gsn1	0	1.33003	0.953	0.435	0	c6
Klk61	0	1.24798	0.89	0.287	0	c6
Ptgds1	0	1.24308	0.994	0.744	0	c6
Mbp1	0	1.20642	1	0.998	0	c6
Fth11	0	1.17869	1	1	0	c6
Mag1	0	1.16716	0.982	0.635	0	c6
Mog1	0	1.1545	0.947	0.485	0	c6
Mobp1	0	1.14565	0.933	0.44	0	c6
S100b1	0	1.13039	0.999	0.943	0	c6
Aplp11	0	1.10942	0.991	0.787	0	c6
Tubb4a1	0	1.1089	0.991	0.865	0	c6
Plekhb11	0	1.05822	0.968	0.636	0	c6
Ftl11	0	1.05429	0.987	0.688	0	c6
Pea151	0	1.02005	0.942	0.586	0	c6
Fa2h1	0	1.01604	0.872	0.301	0	c6
Ppp1r14a1	0	0.956215	0.815	0.344	0	c6
Cryab1	0	0.94067	0.83	0.366	0	c6
Slc44a11	0	0.937793	0.871	0.367	0	c6
Dbndd21	0	0.882165	0.865	0.39	0	c6
Marcksl11	0	0.874429	0.841	0.364	0	c6
Ndrg11	0	0.869756	0.825	0.319	0	c6
Scd21	0	0.801308	1	0.997	0	c6
Cmtm51	0	0.779051	0.786	0.3	0	c6
Tmsb4x	0	0.776731	1	0.999	0	c6
Sema4d	0	0.73809	0.68	0.194	0	c6
Gjb11	0	0.72763	0.66	0.202	0	c6
Abca21	6.97e-301	0.873275	0.897	0.522	9.76e-297	c6
Pllp1	1.08e-295	0.833853	0.845	0.413	1.52e-291	c6
Cd74	7.37e-294	0.642497	0.41	0.079	1.03e-289	c6
Elovl11	2.01e-293	0.725372	0.736	0.278	2.82e-289	c6
Fabp7	1.92e-290	0.797349	0.74	0.285	2.68e-286	c6
Tuba1a	2.79e-287	0.775331	0.999	0.962	3.91e-283	c6
Hmgcs11	2.2e-281	0.881355	0.906	0.565	3.08e-277	c6
2024-09-08	4.06e-281	0.764263	0.803	0.365	5.68e-277	c6
Gltp	8.25e-281	0.620894	0.656	0.213	1.16e-276	c6
Gjc21	2.3e-268	0.703472	0.725	0.283	3.22e-264	c6
Rasgrp3	2.44e-253	0.487465	0.466	0.114	3.42e-249	c6
Tmem189	3.61e-253	0.530788	0.542	0.155	5.06e-249	c6
Cdk18	7.02e-252	0.453841	0.447	0.105	9.83e-248	c6
Rn60-1-2212.41	1.79e-251	1.1897	0.995	0.918	2.5e-247	c6
Slain1	4.82e-251	0.558251	0.575	0.177	6.75e-247	c6
Dpy19l11	3.37e-249	0.669694	0.712	0.287	4.72e-245	c6
Prdx11	1.45e-248	0.757958	0.873	0.503	2.03e-244	c6
Enpp4	1.21e-245	0.53061	0.56	0.169	1.7e-241	c6
Mal1	5.54e-244	0.878104	0.928	0.617	7.77e-240	c6
Cyp511	7.14e-242	0.790817	0.845	0.477	9.99e-238	c6
Hspa2	3.6e-239	0.425552	0.347	0.067	5.05e-235	c6
Padi2	1.46e-236	0.491889	0.499	0.138	2.04e-232	c6
Josd2	1.4e-233	0.631068	0.67	0.259	1.96e-229	c6
Stmn41	2.13e-232	0.791584	0.864	0.512	2.99e-228	c6
Sirt21	5.23e-232	0.739594	0.831	0.443	7.32e-228	c6
Cd91	3.77e-229	0.733681	0.801	0.402	5.28e-225	c6
Lamp11	4.35e-226	0.738772	0.931	0.716	6.1e-222	c6
Enpp6	6.75e-224	0.353742	0.329	0.063	9.45e-220	c6
Rap1a	9.44e-222	0.606103	0.672	0.268	1.32e-217	c6
Cers2	1.74e-221	0.53337	0.573	0.191	2.44e-217	c6
Myrf	5.34e-217	0.552552	0.589	0.205	7.48e-213	c6
Fez11	3.25e-208	0.680617	0.889	0.567	4.55e-204	c6
Litaf	4.26e-206	0.476812	0.528	0.168	5.97e-202	c6
Tmem151a	2.06e-202	0.607926	0.67	0.288	2.89e-198	c6
Tpt1	2.63e-202	0.59757	0.991	0.947	3.68e-198	c6
Evi2a	6.34e-200	0.57078	0.628	0.251	8.89e-196	c6
Tmem125	3.77e-198	0.464358	0.485	0.149	5.28e-194	c6
Hapln2	4.99e-198	0.457454	0.456	0.133	6.98e-194	c6
Tmbim1	1.12e-194	0.393755	0.408	0.108	1.57e-190	c6
Hn1l	5.42e-194	0.336592	0.328	0.071	7.59e-190	c6
Mapk3	9.58e-194	0.592193	0.678	0.303	1.34e-189	c6
Slc48a1	1.22e-193	0.584168	0.67	0.293	1.71e-189	c6
St3gal4	1.29e-193	0.382136	0.394	0.101	1.81e-189	c6
Enpp2	1.03e-192	0.345336	0.351	0.081	1.44e-188	c6
Gna12	3.76e-189	0.618496	0.746	0.377	5.27e-185	c6
Dbi	3.94e-188	0.627076	0.973	0.845	5.52e-184	c6
Ermn	6.16e-187	0.434242	0.457	0.138	8.63e-183	c6
LOC3610161	3.33e-186	0.613044	0.68	0.313	4.67e-182	c6
Atp11a	1.65e-183	0.415377	0.476	0.149	2.31e-179	c6
Gstp1	1.55e-182	0.650278	0.827	0.49	2.17e-178	c6
Lss	1.77e-178	0.41345	0.415	0.119	2.48e-174	c6
Tmem63a	2.54e-178	0.373715	0.379	0.1	3.56e-174	c6
Ncald	1.43e-177	0.567588	0.629	0.274	2.01e-173	c6
Cpm	9.91e-174	0.362614	0.363	0.095	1.39e-169	c6
Ivns1abp	3.43e-173	0.561131	0.708	0.343	4.81e-169	c6
Wscd1	4.93e-171	0.553648	0.65	0.297	6.91e-167	c6
Rhog1	7.71e-171	0.511157	0.596	0.244	1.08e-166	c6
Npc2	1.05e-169	0.555284	0.664	0.307	1.47e-165	c6
Sox10	2.12e-168	0.430747	0.465	0.153	2.97e-164	c6
Gpm6b	2.63e-167	0.518712	0.686	0.318	3.69e-163	c6
S1pr5	7.24e-166	0.376938	0.408	0.121	1.01e-161	c6
Mvb12b	4.02e-163	0.427019	0.485	0.169	5.63e-159	c6
Agpat4	4.19e-163	0.445325	0.492	0.173	5.86e-159	c6
Ninj2	1.98e-160	0.394266	0.403	0.122	2.77e-156	c6
Nkd1	3.94e-159	0.338613	0.35	0.094	5.52e-155	c6
Secisbp2l	3.51e-153	0.411026	0.422	0.138	4.91e-149	c6
Tubb2b	2.98e-151	0.522383	0.638	0.3	4.18e-147	c6
Lamp2	1.55e-149	0.510714	0.608	0.276	2.17e-145	c6
Pip4k2a	7.62e-149	0.460447	0.592	0.257	1.07e-144	c6
Stmn11	3.65e-148	0.588686	0.952	0.795	5.11e-144	c6
Tgfa	1.54e-147	0.319786	0.337	0.092	2.16e-143	c6
Mapre2.1	2.14e-145	0.438739	0.52	0.206	2.99e-141	c6
Map7	4.9e-145	0.391613	0.433	0.147	6.87e-141	c6
Aspa	5.11e-145	0.37258	0.436	0.148	7.16e-141	c6
Kat2b	9.03e-143	0.345834	0.401	0.128	1.26e-138	c6
Gng8	3.91e-142	0.303407	0.297	0.076	5.48e-138	c6
LOC1003595831	3.33e-138	0.605028	0.868	0.626	4.67e-134	c6
Chn2	5.27e-138	0.352727	0.424	0.145	7.38e-134	c6
Srd5a1	2.5e-137	0.336777	0.387	0.124	3.5e-133	c6
Aatk	1.39e-135	0.464524	0.58	0.266	1.94e-131	c6
Pmp22	2.58e-135	0.415414	0.508	0.204	3.61e-131	c6
Txnip	6.69e-135	0.290836	0.309	0.084	9.37e-131	c6
Carhsp1	1.87e-132	0.407016	0.467	0.18	2.62e-128	c6
Adamts4	2.62e-131	0.297947	0.298	0.081	3.67e-127	c6
Snapc2	4.65e-131	0.35618	0.418	0.147	6.51e-127	c6
Aqp4	3.47e-130	0.606929	0.808	0.542	4.85e-126	c6
Jam3	6.53e-130	0.35604	0.41	0.143	9.15e-126	c6
Sec11c1	1.39e-129	0.546253	0.851	0.607	1.95e-125	c6
Serf2	4.78e-129	0.51507	0.842	0.573	6.69e-125	c6
Scrg1	2.57e-128	0.327467	0.374	0.122	3.6e-124	c6
Phgdh	6.71e-128	0.431024	0.565	0.254	9.4e-124	c6
Slc6a9	1.2e-127	0.482	0.639	0.328	1.68e-123	c6
Sh3glb1	1.97e-126	0.346213	0.392	0.134	2.76e-122	c6
Serinc5	4.76e-125	0.420044	0.536	0.234	6.67e-121	c6
Myo1d	1.84e-124	0.289967	0.301	0.085	2.58e-120	c6
Ddr1	2.54e-124	0.393967	0.498	0.206	3.55e-120	c6
Snx15	4.72e-124	0.306465	0.33	0.1	6.62e-120	c6
Tmem117	3.48e-123	0.312774	0.357	0.115	4.87e-119	c6
Gal3st1	3.95e-122	0.252033	0.257	0.065	5.53e-118	c6
Pla2g16	4.21e-122	0.429568	0.576	0.269	5.9e-118	c6
RGD1559896	6.11e-122	0.407691	0.504	0.214	8.56e-118	c6
Paqr6	3.4e-121	0.330963	0.367	0.123	4.77e-117	c6
Edil3	5.38e-121	0.498027	0.685	0.387	7.54e-117	c6
Rps12	2.36e-120	0.501817	0.901	0.718	3.31e-116	c6
Dynll1	1.97e-119	0.506654	0.855	0.646	2.76e-115	c6
Fgfr2	3.82e-119	0.395116	0.501	0.214	5.35e-115	c6
Rps29	2.03e-117	0.409347	0.995	0.985	2.84e-113	c6
Trak2	3.09e-117	0.426681	0.548	0.253	4.32e-113	c6
Ptprd	9.18e-116	0.435545	0.578	0.281	1.29e-111	c6
Cpox	1.85e-115	0.286418	0.304	0.092	2.59e-111	c6
Gamt	5.37e-114	0.418087	0.562	0.267	7.52e-110	c6
Ppdpf	1.89e-112	0.428317	0.589	0.295	2.65e-108	c6
Nkx6-2	7.44e-112	0.270989	0.297	0.089	1.04e-107	c6
Sptssa	1.15e-111	0.292041	0.351	0.119	1.61e-107	c6
LOC691807	1.97e-111	0.423127	0.592	0.299	2.75e-107	c6
Msmo1	2.16e-111	0.497801	0.697	0.423	3.02e-107	c6
Micall1	8.98e-111	0.269079	0.305	0.094	1.26e-106	c6
Tmeff1	1.5e-110	0.318428	0.365	0.129	2.1e-106	c6
Cd82	2.08e-109	0.281543	0.302	0.094	2.92e-105	c6
LOC100364435	1.16e-108	0.482136	0.961	0.809	1.62e-104	c6
Bcas12	2.31e-107	0.523332	0.803	0.54	3.24e-103	c6
Rpl22	3e-106	0.449884	0.674	0.39	4.2e-102	c6
Rplp1	1.21e-105	0.449081	0.976	0.932	1.69e-101	c6
Rnf13	7.28e-103	0.350859	0.458	0.197	1.02e-98	c6
Gpd1	3.48e-102	0.407079	0.553	0.273	4.87e-98	c6
Stxbp3	4.85e-102	0.305078	0.362	0.132	6.8e-98	c6
RGD1309594	5.31e-102	0.284458	0.311	0.103	7.44e-98	c6
Slco3a1	5.98e-102	0.286342	0.321	0.109	8.38e-98	c6
Rps20	9.66e-101	0.477252	0.773	0.506	1.35e-96	c6
Dstn	1.86e-100	0.412297	0.629	0.343	2.61e-96	c6
Csrp11	9.08e-100	0.488727	0.729	0.464	1.27e-95	c6
Sort1	2.16e-99	0.432448	0.629	0.355	3.03e-95	c6
Pkp4	2.26e-99	0.422765	0.62	0.338	3.16e-95	c6
Efcab14	2.25e-98	0.302875	0.358	0.133	3.16e-94	c6
C3	6.4e-98	0.273006	0.263	0.08	8.97e-94	c6
Map4k4	3.2e-97	0.370501	0.476	0.218	4.49e-93	c6
Ech1	4.9e-97	0.310667	0.392	0.155	6.87e-93	c6
Lpar1	6.99e-97	0.400501	0.55	0.279	9.8e-93	c6
Igsf11	1.03e-96	0.258254	0.306	0.102	1.45e-92	c6
Npc1	2.11e-96	0.299851	0.381	0.149	2.96e-92	c6
H3f3c	2.68e-96	0.431979	0.751	0.493	3.76e-92	c6
Tmem98	1e-95	0.264813	0.3	0.1	1.41e-91	c6
Tyro3	5.39e-95	0.298703	0.361	0.138	7.55e-91	c6
Taldo1	6.5e-95	0.355715	0.502	0.239	9.1e-91	c6
Dennd5a	6.21e-94	0.447692	0.812	0.593	8.7e-90	c6
Rhoa	6.79e-94	0.361161	0.498	0.238	9.5e-90	c6
Aacs	2.54e-93	0.266528	0.294	0.099	3.56e-89	c6
Gatm	1.64e-92	0.392138	0.609	0.337	2.3e-88	c6
Pbx3	2.03e-92	0.300111	0.377	0.15	2.84e-88	c6
1941-09-01	5.01e-90	0.452761	0.722	0.471	7.02e-86	c6
Sc5d	8.83e-90	0.374184	0.556	0.292	1.24e-85	c6
Phldb1	4.08e-89	0.307715	0.398	0.167	5.72e-85	c6
Cdc42ep1	5.31e-89	0.287348	0.349	0.134	7.44e-85	c6
Rhob	5.66e-88	0.367102	0.531	0.274	7.93e-84	c6
Rplp0	1.25e-87	0.428194	0.835	0.648	1.75e-83	c6
Pabpc1	1.94e-86	0.387466	0.517	0.265	2.72e-82	c6
Rpl34	2.16e-86	0.444736	0.859	0.698	3.03e-82	c6
Atp1b3	7.78e-86	0.37616	0.56	0.305	1.09e-81	c6
Rps24	1.48e-85	0.433388	0.848	0.672	2.07e-81	c6
Vamp3	1.98e-85	0.259085	0.338	0.13	2.77e-81	c6
Psat1	2.16e-85	0.354008	0.476	0.232	3.02e-81	c6
Hopx	4.94e-85	0.309601	0.405	0.176	6.92e-81	c6
Apbb1	2.11e-84	0.406586	0.687	0.438	2.95e-80	c6
Cyb5a	5.89e-82	0.300464	0.405	0.179	8.25e-78	c6
Rpl41	9.13e-82	0.317385	0.997	0.988	1.28e-77	c6
Unc5b	2.59e-81	0.261603	0.317	0.121	3.63e-77	c6
Abcd3	3.73e-81	0.279715	0.38	0.161	5.23e-77	c6
Idi1	1.03e-80	0.29745	0.392	0.171	1.44e-76	c6
Cnn3	2.03e-80	0.315029	0.45	0.213	2.85e-76	c6
LOC100360413	7.62e-80	0.397881	0.65	0.399	1.07e-75	c6
Tm7sf2	1.44e-79	0.267795	0.365	0.152	2.02e-75	c6
Cat	4.63e-79	0.318882	0.463	0.226	6.49e-75	c6
Hmgcr	2.25e-78	0.280861	0.378	0.163	3.15e-74	c6
Fis1	8.06e-77	0.394731	0.727	0.499	1.13e-72	c6
Wnk1	1.87e-76	0.3303	0.491	0.254	2.61e-72	c6
Sqle	5.65e-76	0.308212	0.421	0.198	7.91e-72	c6
H3f3b	8.03e-76	0.381689	0.664	0.42	1.12e-71	c6
Tmem50a	3.22e-74	0.318428	0.479	0.246	4.52e-70	c6
Fasn	5.5e-72	0.346047	0.636	0.396	7.71e-68	c6
Slc12a2	1.39e-71	0.324431	0.512	0.277	1.94e-67	c6
Rac1	1.22e-70	0.378583	0.765	0.552	1.7e-66	c6
Arl2	1.81e-70	0.317288	0.486	0.26	2.53e-66	c6
Degs1	2.06e-70	0.265421	0.398	0.184	2.89e-66	c6
Rpl37a	2.34e-69	0.320183	0.986	0.96	3.28e-65	c6
Mettl7a	5.98e-69	0.277655	0.401	0.189	8.37e-65	c6
Olig11	3.48e-68	0.396567	0.648	0.424	4.87e-64	c6
Lmbrd1	1.04e-67	0.33164	0.535	0.306	1.45e-63	c6
Atp1a1	2.21e-67	0.320211	0.664	0.411	3.1e-63	c6
Fdps	3.71e-65	0.328985	0.604	0.374	5.2e-61	c6
Rpl19	8.56e-65	0.333551	0.955	0.894	1.2e-60	c6
Schip1	4.79e-64	0.263302	0.386	0.185	6.71e-60	c6
Gpr371	1.51e-61	0.327066	0.545	0.326	2.11e-57	c6
Rps9	2.6e-61	0.338776	0.746	0.545	3.64e-57	c6
Enoph1	3.07e-61	0.274048	0.407	0.205	4.31e-57	c6
Gstt3	3.42e-61	0.254692	0.329	0.148	4.79e-57	c6
Papss1	7.1e-60	0.270017	0.396	0.198	9.94e-56	c6
Arsb	2.18e-59	0.264908	0.396	0.199	3.06e-55	c6
Rps7	6.3e-59	0.342638	0.895	0.802	8.82e-55	c6
LOC100361854	1.01e-58	0.341386	0.929	0.817	1.42e-54	c6
Rpl23	1.44e-58	0.353239	0.901	0.777	2.01e-54	c6
Tkt	1.62e-58	0.31711	0.573	0.356	2.27e-54	c6
Sbf1	2.58e-58	0.268395	0.425	0.224	3.61e-54	c6
Acss2	8.17e-58	0.26202	0.368	0.18	1.14e-53	c6
Golga7	2.43e-57	0.270066	0.44	0.236	3.4e-53	c6
Cd81	2.82e-57	0.349219	0.757	0.546	3.96e-53	c6
LOC687780	5.95e-57	0.326893	0.932	0.855	8.34e-53	c6
Rps27	1.31e-56	0.326954	0.909	0.798	1.83e-52	c6
Marcks	1.58e-56	0.306617	0.524	0.306	2.21e-52	c6
Gnai2	3.05e-56	0.280747	0.47	0.262	4.27e-52	c6
Tspan21	1.19e-54	0.331325	0.557	0.348	1.66e-50	c6
Itm2b	3.16e-53	0.307751	0.903	0.808	4.42e-49	c6
Rps16	1.67e-52	0.291877	0.931	0.854	2.34e-48	c6
Atp6v1g1	1.09e-50	0.312271	0.698	0.507	1.52e-46	c6
Rps3a	5.18e-50	0.332199	0.729	0.546	7.26e-46	c6
Vmp1	1.62e-49	0.27482	0.52	0.318	2.27e-45	c6
Pfn1	2.55e-49	0.325503	0.575	0.389	3.57e-45	c6
Tppp3	1.46e-48	0.264441	0.508	0.307	2.04e-44	c6
Rps17	3.23e-48	0.297716	0.608	0.413	4.52e-44	c6
LOC100362027	1.64e-46	0.308532	0.72	0.538	2.29e-42	c6
Apoe	1.64e-46	0.354988	0.995	0.986	2.3e-42	c6
Rps8	1.1e-45	0.29865	0.904	0.814	1.55e-41	c6
Rpl28	3.04e-45	0.318009	0.828	0.707	4.26e-41	c6
Ywhaq	5.6e-43	0.293156	0.823	0.704	7.85e-39	c6
AABR07000398.1	7.3e-43	0.280078	0.469	0.293	1.02e-38	c6
Rpl15	1.3e-42	0.289019	0.674	0.496	1.82e-38	c6
Rnd2	2.9e-42	0.266302	0.595	0.408	4.07e-38	c6
Rps4x.1	3.89e-42	0.27995	0.603	0.42	5.45e-38	c6
Opalin1	1.14e-41	0.284149	0.481	0.304	1.59e-37	c6
Arhgdia	2.63e-41	0.251172	0.594	0.405	3.68e-37	c6
Rps18	3.87e-41	0.281524	0.652	0.472	5.42e-37	c6
Rpl18	4.21e-41	0.274342	0.669	0.493	5.9e-37	c6
Rpl36	1.7e-40	0.278021	0.698	0.525	2.38e-36	c6
Rpl35	2.01e-40	0.272139	0.934	0.85	2.81e-36	c6
Rps2.1	6.96e-40	0.269918	0.577	0.397	9.74e-36	c6
Rpsa	7.18e-39	0.277783	0.811	0.697	1.01e-34	c6
Rpl27a	1.06e-38	0.276814	0.857	0.741	1.49e-34	c6
Rpl37	1.91e-37	0.257759	0.935	0.903	2.67e-33	c6
Rps27a.1	5.11e-37	0.280644	0.879	0.778	7.15e-33	c6
Ptms	8.61e-37	0.252141	0.573	0.401	1.21e-32	c6
Rpl13	2.9e-36	0.250459	0.618	0.443	4.06e-32	c6
Map4	5.62e-36	0.267833	0.572	0.407	7.87e-32	c6
Rpl36a	1.21e-34	0.253169	0.558	0.397	1.69e-30	c6
Rpl7	1.65e-33	0.260564	0.74	0.616	2.31e-29	c6
Rpl5	5.34e-33	0.262267	0.763	0.639	7.48e-29	c6
LOC684988	3.81e-32	0.274599	0.673	0.546	5.34e-28	c6
B2m	2.28e-31	0.267193	0.798	0.699	3.19e-27	c6
Rps5	9.62e-30	0.251315	0.699	0.567	1.35e-25	c6
Hba-a2.1	0	3.74679	0.999	0.386	0	c7
LOC103694857	0	3.62361	1	0.337	0	c7
Hba-a2	0	3.31268	0.99	0.262	0	c7
LOC100134871	0	1.33831	0.621	0.046	0	c7
Hba-a3	0	0.850261	0.38	0.024	0	c7
Ybx3	1.37e-62	0.288302	0.298	0.123	1.92e-58	c7
C1ql1	0	2.22281	0.927	0.1	0	c8
Gpr88	0	1.52182	0.78	0.033	0	c8
Pcp4l1	0	1.50843	0.803	0.301	0	c8
Nrcam	0	1.45896	0.831	0.206	0	c8
Htr5b	0	1.38007	0.798	0.019	0	c8
Ywhah1	0	1.37248	0.99	0.804	0	c8
Calb1	0	1.31189	0.755	0.091	0	c8
Crh	0	1.29051	0.731	0.03	0	c8
Nell2	0	1.28343	0.808	0.167	0	c8
Fgf13	0	1.26553	0.757	0.149	0	c8
Syt1	0	0.862924	0.695	0.228	0	c8
Hpcal1	0	0.772142	0.641	0.176	0	c8
Dclk1	0	0.747569	0.626	0.158	0	c8
Serpini1	0	0.714938	0.59	0.153	0	c8
Ecel1	0	0.679717	0.518	0.071	0	c8
Prph	0	0.677478	0.61	0.136	0	c8
Ttll11	0	0.673927	0.423	0.022	0	c8
Fkbp1b	0	0.662642	0.546	0.112	0	c8
Dpysl4	0	0.647475	0.486	0.046	0	c8
Necab2	0	0.604067	0.469	0.078	0	c8
Foxp2	0	0.463492	0.337	0.009	0	c8
Prmt8	0	0.43659	0.342	0.024	0	c8
Trpc3	0	0.391757	0.301	0.022	0	c8
Sema4f	4.96e-279	0.376358	0.314	0.043	6.95e-275	c8
Cacnb3	1.29e-272	0.441015	0.377	0.065	1.8e-268	c8
Klhl13	6.69e-265	0.528295	0.453	0.099	9.38e-261	c8
Cartpt	6.38e-264	0.871313	0.442	0.095	8.94e-260	c8
Syt4	5.95e-254	0.779624	0.681	0.253	8.33e-250	c8
Tsc22d1	3.57e-248	0.849408	0.793	0.403	5e-244	c8
Crtac1	3.1e-242	0.458929	0.401	0.082	4.35e-238	c8
Ajap1	4.16e-239	0.371647	0.324	0.054	5.83e-235	c8
Fabp3	9.66e-229	0.431793	0.373	0.075	1.35e-224	c8
Tmem261	7.36e-228	0.349444	0.313	0.052	1.03e-223	c8
Gap43	2.59e-225	0.819911	0.749	0.344	3.63e-221	c8
Stk32c	3.54e-224	0.357063	0.307	0.051	4.95e-220	c8
Gpm6a	4.02e-224	0.778762	0.79	0.392	5.62e-220	c8
Mmd	5.91e-216	0.495003	0.465	0.122	8.28e-212	c8
Arpp21	4.97e-215	0.361265	0.328	0.061	6.96e-211	c8
Cpne4	6.81e-210	0.314793	0.285	0.047	9.54e-206	c8
Slc6a17	3.05e-203	0.466884	0.45	0.119	4.28e-199	c8
Slc17a6	1.47e-199	0.678707	0.623	0.245	2.06e-195	c8
Ldha	1.34e-192	0.675347	0.676	0.293	1.88e-188	c8
Stmn12	2.92e-183	0.670116	0.961	0.796	4.1e-179	c8
Agt	8.26e-162	0.760472	0.96	0.774	1.16e-157	c8
Dab2ip	7.47e-136	0.293284	0.275	0.064	1.05e-131	c8
Olfm1	1.24e-135	0.569499	0.722	0.387	1.74e-131	c8
Ywhaq1	5.41e-134	0.568629	0.891	0.7	7.57e-130	c8
Pid1	3.41e-133	0.355538	0.371	0.111	4.77e-129	c8
Dock9	2.52e-125	0.331212	0.344	0.101	3.53e-121	c8
Scn3b	4.91e-120	0.286281	0.275	0.07	6.88e-116	c8
Meis2	4.45e-119	0.291023	0.294	0.079	6.23e-115	c8
Cox8a	1.33e-117	0.494942	0.97	0.88	1.87e-113	c8
Lgalsl	2.62e-117	0.276079	0.269	0.068	3.68e-113	c8
Ctxn1	3.45e-117	0.298526	0.301	0.084	4.84e-113	c8
Sptbn2	2.7e-114	0.363818	0.383	0.131	3.79e-110	c8
Trak1	7.83e-112	0.315758	0.322	0.098	1.1e-107	c8
Itih3	4.75e-109	0.562544	0.768	0.498	6.66e-105	c8
Lgi21	9.05e-108	0.401066	0.433	0.169	1.27e-103	c8
Maob	4.87e-107	0.312965	0.3	0.089	6.82e-103	c8
Uhrf1bp1l	1.12e-105	0.252162	0.25	0.065	1.57e-101	c8
Vat1l	3.07e-105	0.358345	0.39	0.141	4.3e-101	c8
Pcbd1	2.63e-101	0.282128	0.273	0.078	3.69e-97	c8
Nnat	7.39e-101	0.525881	0.903	0.68	1.04e-96	c8
Prnp	5.6e-93	0.455943	0.892	0.726	7.84e-89	c8
Adam11	8.29e-92	0.30125	0.323	0.111	1.16e-87	c8
Slc6a15	1.33e-91	0.264998	0.278	0.086	1.87e-87	c8
Lgi1	1.47e-90	0.278959	0.307	0.102	2.06e-86	c8
Gng3	3.76e-87	0.449728	0.641	0.385	5.27e-83	c8
Ctnnd2	7.85e-85	0.276636	0.3	0.103	1.1e-80	c8
Nptxr	4.31e-83	0.258975	0.276	0.09	6.04e-79	c8
Stmn2	6.72e-82	0.454888	0.794	0.579	9.41e-78	c8
Elavl4	5.6e-80	0.326335	0.387	0.163	7.84e-76	c8
Nrn1	2.14e-76	0.28485	0.385	0.16	3e-72	c8
Ly6h	1.25e-74	0.309045	0.421	0.188	1.75e-70	c8
Ndrg2	4.14e-74	0.428737	0.916	0.776	5.8e-70	c8
Nudt4	9.82e-74	0.321909	0.44	0.207	1.37e-69	c8
Tubb2a1	1.29e-69	0.418678	0.862	0.698	1.81e-65	c8
Rit2	6.28e-69	0.339292	0.449	0.22	8.8e-65	c8
Cpe	6.37e-67	0.375751	0.932	0.82	8.92e-63	c8
Dner	1.54e-65	0.37284	0.517	0.292	2.16e-61	c8
S100a10	9.65e-65	0.293715	0.409	0.192	1.35e-60	c8
Serp2	2.09e-63	0.281303	0.321	0.136	2.93e-59	c8
Ptprd1	7.26e-63	0.337692	0.518	0.288	1.02e-58	c8
Rtn11	1.42e-62	0.406891	0.87	0.703	1.99e-58	c8
Itm2b1	4.21e-62	0.340674	0.937	0.807	5.89e-58	c8
Rpl411	1.08e-59	0.29465	0.994	0.988	1.51e-55	c8
Scg2	9.83e-59	0.387957	0.685	0.465	1.38e-54	c8
Tmsbl1	4.5e-57	0.252727	0.325	0.144	6.3e-53	c8
Morf4l2	2.81e-56	0.337494	0.558	0.342	3.94e-52	c8
Pgk11	3.26e-56	0.369571	0.823	0.659	4.57e-52	c8
Cd302	1.9e-55	0.285974	0.415	0.213	2.66e-51	c8
Zwint1	1.93e-55	0.367585	0.986	0.919	2.7e-51	c8
Sez6	5.31e-55	0.252694	0.322	0.145	7.44e-51	c8
LOC103689961	4.16e-54	0.343907	0.857	0.732	5.83e-50	c8
Skp1	7.86e-53	0.360324	0.729	0.552	1.1e-48	c8
Add1	1.47e-49	0.300652	0.513	0.309	2.06e-45	c8
Vamp2	1.97e-47	0.321771	0.628	0.431	2.75e-43	c8
Ndfip11	2.91e-45	0.33356	0.806	0.655	4.08e-41	c8
Ldhb1	8.43e-41	0.277711	0.939	0.847	1.18e-36	c8
Atp6ap2	2.47e-40	0.294801	0.569	0.386	3.46e-36	c8
Apoe1	5.29e-40	0.25017	0.998	0.986	7.4e-36	c8
Rps21	6.77e-38	0.287331	0.917	0.856	9.49e-34	c8
Gpi1	6.77e-37	0.29727	0.699	0.561	9.48e-33	c8
Uchl11	4.4e-36	0.253409	0.961	0.882	6.16e-32	c8
Tubb5	2.46e-35	0.290927	0.707	0.565	3.45e-31	c8
Myl6	6.37e-33	0.266458	0.79	0.68	8.92e-29	c8
Hsbp1	1.23e-32	0.286662	0.638	0.495	1.72e-28	c8
Eif1	2.36e-32	0.252071	0.856	0.748	3.3e-28	c8
Klc1	3.48e-32	0.280681	0.731	0.609	4.87e-28	c8
AABR07017145.1	9.34e-31	0.258799	0.442	0.289	1.31e-26	c8
Spp1	0	2.13434	0.946	0.204	0	c9
Slc17a7	0	1.3959	0.851	0.069	0	c9
Gls	0	0.937559	0.759	0.196	0	c9
Igfbp5	0	0.848746	0.62	0.074	0	c9
Efhd2	0	0.629965	0.582	0.131	0	c9
Cpne9	2.67e-303	0.400279	0.356	0.049	3.73e-299	c9
Ndrg41	6.75e-299	1.04452	0.989	0.767	9.46e-295	c9
Nefh1	6.39e-296	1.10473	0.959	0.638	8.95e-292	c9
Pcp41	1.34e-290	1.31352	0.872	0.469	1.88e-286	c9
Snap252	1.59e-288	1.07792	1	0.892	2.22e-284	c9
Olfm11	1.04e-276	0.899878	0.84	0.38	1.45e-272	c9
Atp1b12	2.37e-266	0.901829	0.999	0.918	3.32e-262	c9
Vamp12	2.79e-259	1.03658	0.953	0.68	3.91e-255	c9
Gsto1	1.91e-241	0.613796	0.591	0.177	2.68e-237	c9
Nrsn1	3.81e-225	0.659786	0.707	0.27	5.34e-221	c9
Nsf2	5.47e-207	0.828779	0.893	0.562	7.66e-203	c9
Scn1b1	3.31e-206	0.763738	0.839	0.447	4.64e-202	c9
Calb21	5.22e-200	0.614702	0.644	0.232	7.32e-196	c9
Adarb11	2.71e-198	0.599964	0.676	0.263	3.8e-194	c9
Efr3a	4.04e-196	0.554411	0.598	0.207	5.66e-192	c9
Nrn11	2.78e-191	0.467963	0.514	0.153	3.89e-187	c9
Uchl12	2.75e-184	0.672995	0.991	0.88	3.86e-180	c9
Pak1	4.63e-170	0.54401	0.651	0.271	6.49e-166	c9
AABR07017145.11	1.75e-167	0.552215	0.658	0.275	2.46e-163	c9
Mt3	4.26e-166	0.533783	0.999	0.973	5.96e-162	c9
Snap91	9.14e-166	0.602255	0.726	0.346	1.28e-161	c9
Mdh12	1.4e-163	0.675437	0.95	0.75	1.96e-159	c9
Map1b2	2.27e-159	0.658016	0.991	0.848	3.18e-155	c9
Cpne6	3.15e-153	0.348038	0.342	0.084	4.41e-149	c9
Nefl	6.59e-153	0.558271	0.984	0.831	9.22e-149	c9
Ina2	1.69e-150	0.562729	0.75	0.379	2.36e-146	c9
Tmem229b	1.35e-144	0.33207	0.333	0.084	1.89e-140	c9
Nefm1	4.32e-144	0.604191	0.89	0.624	6.06e-140	c9
Rab6b	5.3e-142	0.584701	0.8	0.477	7.43e-138	c9
Rasgrf11	1.96e-141	0.58443	0.772	0.435	2.74e-137	c9
Scn4b1	4.37e-137	0.44531	0.501	0.182	6.12e-133	c9
Ldhb2	1.79e-134	0.542954	0.971	0.845	2.5e-130	c9
Cox7b1	4.51e-132	0.55173	0.957	0.827	6.32e-128	c9
Anxa6	2.27e-128	0.435957	0.54	0.214	3.18e-124	c9
Stmn32	1.99e-120	0.562988	0.945	0.774	2.79e-116	c9
Ndufa42	5.72e-120	0.506873	0.975	0.898	8.02e-116	c9
Prdx2	5.94e-120	0.533072	0.855	0.601	8.32e-116	c9
Clec2l	7.03e-120	0.40478	0.52	0.209	9.85e-116	c9
Atp6v1b21	8.82e-120	0.552658	0.779	0.477	1.23e-115	c9
Dnm12	7.02e-117	0.584711	0.847	0.596	9.83e-113	c9
Atp5b1	8.02e-117	0.463195	0.984	0.915	1.12e-112	c9
Cplx12	4.91e-114	0.549627	0.931	0.692	6.88e-110	c9
Vsnl12	3.45e-113	0.588548	0.903	0.667	4.83e-109	c9
Oxr1	6.77e-113	0.450188	0.614	0.293	9.48e-109	c9
Cox4i1	1.03e-109	0.439758	0.987	0.923	1.44e-105	c9
Slc6a171	3.92e-109	0.321878	0.378	0.125	5.5e-105	c9
Slc25a42	1.46e-108	0.487314	0.976	0.905	2.05e-104	c9
Acot71	2.64e-108	0.498723	0.786	0.493	3.7e-104	c9
Sdcbp	5.15e-102	0.407779	0.597	0.288	7.22e-98	c9
Stxbp11	4.33e-97	0.462077	0.787	0.495	6.06e-93	c9
Pgam11	1.11e-95	0.48594	0.861	0.659	1.56e-91	c9
Cox6a1	1.54e-95	0.412436	0.981	0.904	2.15e-91	c9
Atp5g31	2.85e-95	0.464109	0.938	0.802	3.99e-91	c9
Atpif11	4.68e-95	0.448246	0.901	0.692	6.56e-91	c9
Cox6c2	1.4e-94	0.397936	0.987	0.951	1.96e-90	c9
Ckmt12	1.29e-92	0.42543	0.714	0.416	1.81e-88	c9
Rap1gds1	1.46e-91	0.378046	0.52	0.24	2.04e-87	c9
Rtn4	2.81e-91	0.457645	0.924	0.789	3.93e-87	c9
Ppp2r1a	3.85e-91	0.461534	0.715	0.445	5.39e-87	c9
Rap1gap2	5.89e-90	0.286613	0.321	0.108	8.25e-86	c9
Mgst3	1.83e-89	0.415277	0.707	0.418	2.57e-85	c9
Got12	2.03e-89	0.465377	0.774	0.517	2.84e-85	c9
LOC100911402	4.05e-89	0.441326	0.695	0.414	5.67e-85	c9
Sucla2	8.58e-89	0.379119	0.569	0.283	1.2e-84	c9
Ghitm	4.86e-88	0.400906	0.624	0.337	6.8e-84	c9
Tubb31	7.56e-88	0.429844	0.78	0.507	1.06e-83	c9
Uqcr10	3.47e-87	0.440481	0.895	0.749	4.86e-83	c9
Synj1	7.21e-87	0.426251	0.624	0.345	1.01e-82	c9
Napg	7.64e-87	0.312754	0.403	0.16	1.07e-82	c9
Pkm.12	1.11e-83	0.435743	0.915	0.753	1.55e-79	c9
Akap12	7.11e-83	0.314818	0.433	0.183	9.95e-79	c9
Epb41l3	1.17e-82	0.399829	0.6	0.323	1.65e-78	c9
Cox7c1	7.56e-82	0.402601	0.961	0.911	1.06e-77	c9
Atp5d	7.56e-80	0.433415	0.755	0.514	1.06e-75	c9
Hspa4l	1.06e-77	0.332174	0.422	0.185	1.49e-73	c9
Ndufb9	1.78e-76	0.404513	0.835	0.625	2.49e-72	c9
Rtn3	4.63e-76	0.418998	0.903	0.753	6.49e-72	c9
Fam57b	5.08e-76	0.272327	0.339	0.129	7.12e-72	c9
Fbxo2	2.85e-75	0.354439	0.59	0.318	4e-71	c9
Cd59	4.64e-75	0.319071	0.437	0.197	6.5e-71	c9
Klc11	5.22e-75	0.418337	0.818	0.603	7.32e-71	c9
Ggt7	3.08e-73	0.266405	0.337	0.131	4.31e-69	c9
Sdc3	8.93e-73	0.337271	0.493	0.243	1.25e-68	c9
Pvalb1	9.56e-72	0.359706	0.546	0.279	1.34e-67	c9
Sncb2	2.85e-70	0.391785	0.842	0.622	4e-66	c9
Atp1a32	3.13e-70	0.402638	0.852	0.654	4.39e-66	c9
Atp5j2	3.81e-70	0.377756	0.915	0.796	5.34e-66	c9
Anxa5	2.21e-69	0.263262	0.354	0.144	3.1e-65	c9
Dynlt3	2.25e-69	0.298102	0.428	0.196	3.15e-65	c9
Cox7a2	2.29e-69	0.37045	0.925	0.805	3.21e-65	c9
Rab3a2	3.28e-67	0.380667	0.883	0.696	4.6e-63	c9
Zwint2	7.41e-66	0.365706	0.994	0.919	1.04e-61	c9
Sult4a11	1.44e-65	0.353309	0.642	0.387	2.02e-61	c9
Elavl2	6.5e-65	0.282336	0.41	0.188	9.11e-61	c9
Uqcrh1	2.12e-64	0.367964	0.911	0.778	2.97e-60	c9
Prdx5	4.81e-64	0.356811	0.662	0.416	6.74e-60	c9
Calm31	1.14e-63	0.383321	0.934	0.853	1.59e-59	c9
Ap1s2	7.01e-63	0.274908	0.414	0.193	9.81e-59	c9
Atp5o	1.46e-62	0.351425	0.871	0.709	2.04e-58	c9
Cabp71	4.01e-62	0.262288	0.361	0.157	5.62e-58	c9
Tuba4a	5.15e-62	0.321808	0.579	0.328	7.22e-58	c9
Cox5b1	1.65e-61	0.338689	0.935	0.838	2.31e-57	c9
S100a101	1.83e-61	0.251532	0.418	0.192	2.57e-57	c9
Glrb1	4.04e-61	0.325016	0.585	0.338	5.66e-57	c9
Atp6v1e1	5.83e-61	0.371683	0.742	0.529	8.16e-57	c9
Pebp1	6.37e-60	0.322713	0.953	0.877	8.92e-56	c9
Bcat12	1.76e-59	0.375591	0.974	0.88	2.47e-55	c9
Aco2	3.13e-58	0.348516	0.748	0.532	4.38e-54	c9
Abhd12	6.85e-58	0.297598	0.497	0.268	9.6e-54	c9
Rell2	7.98e-58	0.269824	0.403	0.193	1.12e-53	c9
Ywhag1	9.37e-58	0.338296	0.866	0.688	1.31e-53	c9
Ndufb5	1.48e-57	0.342604	0.723	0.495	2.07e-53	c9
Ndufa5	1.05e-56	0.317552	0.64	0.406	1.47e-52	c9
Stmn21	4.83e-56	0.325606	0.787	0.581	6.76e-52	c9
Bsg	1.71e-55	0.349307	0.858	0.716	2.4e-51	c9
Auh	4.88e-55	0.28459	0.449	0.234	6.83e-51	c9
Aldoa1	6.31e-55	0.289879	0.99	0.949	8.83e-51	c9
Tuba1b1	5.3e-54	0.297895	0.98	0.927	7.42e-50	c9
Lynx1	7.68e-54	0.311912	0.526	0.304	1.08e-49	c9
Ywhah2	8.27e-54	0.283538	0.929	0.809	1.16e-49	c9
LOC100910792	1.35e-53	0.268274	0.413	0.207	1.89e-49	c9
Got2	1.5e-53	0.314691	0.591	0.365	2.1e-49	c9
Ndufa3	4.31e-53	0.324252	0.659	0.439	6.04e-49	c9
Cox5a1	1.09e-52	0.329218	0.737	0.528	1.52e-48	c9
Pja21	4.01e-52	0.34068	0.714	0.496	5.61e-48	c9
Lamp52	4.51e-52	0.367505	0.588	0.365	6.31e-48	c9
Ndufa6	1.27e-51	0.323772	0.783	0.587	1.78e-47	c9
Rangap1	1.4e-50	0.25086	0.396	0.198	1.96e-46	c9
Ndufa2	1.1e-49	0.326762	0.699	0.503	1.54e-45	c9
Atp5e	6.23e-49	0.278119	0.961	0.921	8.72e-45	c9
Atp5i	9.53e-49	0.28531	0.952	0.871	1.34e-44	c9
Aak1	2.96e-48	0.25424	0.392	0.201	4.15e-44	c9
Fkbp3	5.83e-48	0.281735	0.618	0.391	8.17e-44	c9
Ndufb81	5.43e-47	0.318277	0.845	0.718	7.6e-43	c9
Idh3B	1.46e-45	0.27154	0.473	0.274	2.04e-41	c9
Tubb2a2	1.54e-45	0.306126	0.859	0.699	2.16e-41	c9
Atp5l1	1.98e-45	0.298015	0.939	0.837	2.78e-41	c9
Vdac1	2.41e-45	0.255888	0.49	0.281	3.37e-41	c9
LOC1036927161	5.52e-45	0.303111	0.981	0.92	7.73e-41	c9
Cox6b1	6.29e-45	0.298283	0.803	0.646	8.81e-41	c9
Nars	1.22e-44	0.26246	0.475	0.274	1.71e-40	c9
Minos1	8.71e-44	0.277841	0.603	0.395	1.22e-39	c9
Chgb1	9.9e-44	0.304982	0.6	0.388	1.39e-39	c9
Atp5g1	1.38e-43	0.29314	0.702	0.509	1.94e-39	c9
Uqcrc1	1.77e-42	0.295226	0.662	0.464	2.48e-38	c9
Nptn2	1.55e-41	0.291778	0.716	0.52	2.17e-37	c9
Slc25a5	1.71e-41	0.298317	0.743	0.569	2.4e-37	c9
Psmc5	7.05e-41	0.280066	0.651	0.451	9.88e-37	c9
Nat8l2	8.08e-41	0.259051	0.62	0.403	1.13e-36	c9
Atp2a2	1.04e-40	0.291484	0.75	0.584	1.45e-36	c9
Atp6v0d1	1.9e-40	0.260586	0.659	0.457	2.66e-36	c9
Cyc1	3.93e-40	0.270933	0.624	0.427	5.51e-36	c9
Calm2.11	6.75e-39	0.309696	0.79	0.632	9.46e-35	c9
Map1lc3b	9.98e-39	0.251714	0.609	0.401	1.4e-34	c9
LOC1003635021	1.11e-38	0.271494	0.782	0.602	1.55e-34	c9
Map1lc3a	2.47e-37	0.266999	0.668	0.48	3.46e-33	c9
Gapdh-ps2	3.56e-36	0.268667	0.881	0.764	4.99e-32	c9
Atp6v0c1	4.88e-36	0.257454	0.944	0.876	6.84e-32	c9
Cfl1.1	5.21e-34	0.251283	0.91	0.852	7.29e-30	c9
Nnat1	9.52e-34	0.280669	0.834	0.685	1.33e-29	c9
Grina1	1.46e-33	0.280294	0.789	0.666	2.05e-29	c9
Dynll21	6.59e-31	0.256294	0.794	0.647	9.23e-27	c9
Ndfip12	7.16e-29	0.261795	0.783	0.657	1e-24	c9
Penk1	0	1.37611	0.893	0.296	0	c10
Nrgn1	0	0.700618	0.582	0.1	0	c10
Ebf3	0	0.503536	0.421	0.042	0	c10
Npff	0	0.489979	0.332	0.026	0	c10
Tac1	1.06e-299	0.858611	0.595	0.122	1.49e-295	c10
Necab1	1.46e-296	0.408259	0.354	0.041	2.05e-292	c10
Hpcal4	1.62e-283	0.448626	0.402	0.056	2.27e-279	c10
Gria2	4.73e-260	0.743462	0.668	0.181	6.63e-256	c10
Ly6h1	1.13e-225	0.6286	0.645	0.182	1.58e-221	c10
Camkv	5.94e-220	0.436	0.425	0.079	8.32e-216	c10
Sst	2.49e-219	0.833536	0.61	0.172	3.49e-215	c10
Baiap3	2.48e-216	0.445093	0.421	0.078	3.47e-212	c10
Rtn12	3.89e-199	0.822427	0.975	0.701	5.46e-195	c10
Caly	5.69e-192	0.703464	0.81	0.344	7.97e-188	c10
Pnoc	4.26e-167	0.334772	0.264	0.04	5.97e-163	c10
Chgb2	1.93e-166	0.747495	0.804	0.382	2.71e-162	c10
Nsg2	2.15e-166	0.651242	0.745	0.315	3.01e-162	c10
Itm2c	9.31e-160	0.716448	0.892	0.547	1.3e-155	c10
Hoxa51	1.66e-152	0.60032	0.68	0.264	2.33e-148	c10
Snca	3.03e-146	0.456809	0.494	0.144	4.25e-142	c10
Zcchc12	6.08e-145	0.474092	0.511	0.155	8.51e-141	c10
Resp181	5.71e-137	0.634284	0.808	0.419	8e-133	c10
Camk2n1	3.4e-127	0.342991	0.342	0.082	4.77e-123	c10
Hap1	3.31e-126	0.450316	0.522	0.176	4.63e-122	c10
Tspan7	1.73e-120	0.585774	0.908	0.642	2.43e-116	c10
Gprasp11	1.07e-118	0.534518	0.741	0.357	1.5e-114	c10
Scg21	1.46e-115	0.610854	0.82	0.463	2.05e-111	c10
Gpm6a1	2.59e-115	0.556033	0.772	0.4	3.62e-111	c10
LOC6919951	2.57e-106	0.490557	0.674	0.305	3.6e-102	c10
Rbfox11	4.53e-103	0.482439	0.668	0.312	6.35e-99	c10
Hpca	4.81e-103	0.371615	0.426	0.14	6.74e-99	c10
Nts	6.03e-102	0.436523	0.263	0.061	8.44e-98	c10
Camk2b1	7.28e-102	0.444157	0.623	0.273	1.02e-97	c10
Gaa1	6.37e-97	0.504291	0.733	0.395	8.92e-93	c10
Slc22a171	6.34e-96	0.500111	0.92	0.727	8.88e-92	c10
Fxyd7	2.16e-92	0.352724	0.497	0.188	3.03e-88	c10
Nrsn2	4.07e-91	0.388765	0.474	0.181	5.7e-87	c10
Car11	1.55e-90	0.311087	0.339	0.102	2.18e-86	c10
Gad11	5.35e-88	0.397048	0.459	0.174	7.49e-84	c10
Tmem1301	6.21e-84	0.47847	0.82	0.513	8.69e-80	c10
Ncdn2	7.12e-82	0.4795	0.848	0.566	9.97e-78	c10
Psap	2.62e-77	0.393126	0.991	0.945	3.67e-73	c10
Ppp3ca	1.41e-76	0.334225	0.425	0.164	1.97e-72	c10
Slc6a1	1.13e-74	0.4559	0.706	0.403	1.59e-70	c10
Cbln2	9.72e-69	0.259071	0.268	0.082	1.36e-64	c10
Cpe1	1.17e-65	0.40085	0.949	0.821	1.64e-61	c10
Vamp21	3.84e-64	0.392124	0.717	0.431	5.37e-60	c10
Pgrmc1	2.33e-63	0.349411	0.557	0.276	3.26e-59	c10
Scn2a	4.77e-63	0.260282	0.322	0.115	6.68e-59	c10
Ndfip13	3.97e-58	0.383213	0.881	0.654	5.56e-54	c10
Clstn11	6.34e-55	0.371629	0.729	0.472	8.88e-51	c10
Zwint3	9.46e-55	0.352277	0.997	0.92	1.33e-50	c10
C1qtnf4	3.17e-54	0.262221	0.372	0.156	4.45e-50	c10
Ppp3r1	9.75e-53	0.332503	0.569	0.313	1.36e-48	c10
Gabbr1	1.49e-52	0.363252	0.793	0.568	2.08e-48	c10
Impact1	2.32e-51	0.331161	0.587	0.33	3.24e-47	c10
Ensa	1.08e-50	0.272129	0.393	0.177	1.51e-46	c10
LOC108348172	2.12e-49	0.37312	0.786	0.578	2.97e-45	c10
Nap1l51	2.51e-48	0.353655	0.909	0.724	3.52e-44	c10
Zfr	4.95e-48	0.288514	0.518	0.275	6.94e-44	c10
Matr3	8.37e-47	0.334786	0.629	0.385	1.17e-42	c10
Tubb2a3	1.57e-46	0.320437	0.896	0.699	2.2e-42	c10
Maged1	2.05e-46	0.321211	0.666	0.414	2.87e-42	c10
Sez6l2	2.09e-44	0.303769	0.613	0.367	2.93e-40	c10
Ptms1	2.47e-44	0.31951	0.641	0.402	3.47e-40	c10
Map2k1	1.06e-43	0.27786	0.454	0.236	1.49e-39	c10
Pdxp	1.53e-43	0.250192	0.398	0.191	2.14e-39	c10
Apoe2	1.02e-42	0.31474	0.997	0.986	1.43e-38	c10
Chst1	2.26e-42	0.251531	0.393	0.19	3.17e-38	c10
Dner1	5.25e-42	0.29006	0.523	0.295	7.35e-38	c10
Sparc	1.32e-41	0.31567	0.891	0.72	1.85e-37	c10
Calb22	2.42e-41	0.304164	0.467	0.247	3.39e-37	c10
Marcks1	2.37e-40	0.285348	0.541	0.311	3.32e-36	c10
Faim21	3.41e-40	0.316424	0.809	0.627	4.77e-36	c10
Pam	1.41e-39	0.262642	0.382	0.19	1.98e-35	c10
Tusc3	5.91e-39	0.252508	0.391	0.196	8.28e-35	c10
Rnf141	2.65e-36	0.279736	0.689	0.459	3.71e-32	c10
RGD1305733	1.3e-35	0.250418	0.485	0.276	1.82e-31	c10
Bcat13	4.12e-34	0.253404	0.983	0.881	5.76e-30	c10
Atp6v0c2	7.8e-34	0.262601	0.96	0.876	1.09e-29	c10
Stmn33	1.46e-33	0.266965	0.932	0.777	2.04e-29	c10
Scg52	1.15e-31	0.269437	0.781	0.581	1.62e-27	c10
Prnp1	3.2e-31	0.262113	0.872	0.73	4.49e-27	c10
App	5.13e-30	0.252307	0.951	0.867	7.19e-26	c10
Calm2.12	6.39e-26	0.25321	0.793	0.635	8.96e-22	c10
Adcyap1	0	0.660002	0.408	0.046	0	c11
Fxyd6	0	0.635365	0.471	0.048	0	c11
Efnb3	0	0.605697	0.397	0.031	0	c11
Zcchc121	1.33e-300	0.817444	0.686	0.15	1.87e-296	c11
Slc7a11	1.07e-292	0.696232	0.531	0.087	1.5e-288	c11
Hap11	1.8e-255	0.743155	0.689	0.172	2.52e-251	c11
Fam107a	9.91e-231	0.421061	0.36	0.048	1.39e-226	c11
Gal	7.4e-230	0.565258	0.28	0.029	1.04e-225	c11
Atp1a11	2.94e-221	1.10814	0.885	0.411	4.11e-217	c11
Nnat2	2.25e-216	1.0526	0.972	0.683	3.14e-212	c11
Cd24	2.76e-206	0.443883	0.352	0.052	3.87e-202	c11
Gpx3	1.63e-205	0.483257	0.417	0.073	2.28e-201	c11
LOC6919952	5.15e-204	0.880595	0.804	0.303	7.21e-200	c11
Snca1	2.68e-201	0.916648	0.566	0.144	3.75e-197	c11
Baiap31	1.27e-192	0.496903	0.427	0.081	1.77e-188	c11
Vat1l1	1.59e-187	0.636577	0.553	0.141	2.23e-183	c11
Itih31	9.91e-184	1.0574	0.878	0.5	1.39e-179	c11
Pgrmc11	1.2e-180	0.742906	0.739	0.27	1.68e-176	c11
Slc18a3	4.24e-180	0.402799	0.341	0.054	5.93e-176	c11
Ldha1	7.82e-171	0.829882	0.755	0.3	1.09e-166	c11
Pcbd11	1.24e-169	0.467866	0.397	0.078	1.73e-165	c11
Tmem1302	1.84e-169	0.950237	0.889	0.512	2.58e-165	c11
Nap1l52	7.53e-166	1.02682	0.948	0.724	1.05e-161	c11
LOC100912195	9.26e-164	0.500633	0.521	0.134	1.3e-159	c11
Gap431	6.94e-159	0.973103	0.774	0.353	9.72e-155	c11
Cartpt1	2.14e-154	0.589789	0.445	0.104	3e-150	c11
Sncg	6.18e-149	1.08251	0.747	0.307	8.65e-145	c11
Agt1	8.16e-147	0.862153	0.968	0.779	1.14e-142	c11
Gaa2	1.01e-146	0.772843	0.806	0.395	1.42e-142	c11
Tusc31	1.02e-146	0.556932	0.592	0.189	1.43e-142	c11
Apoe3	9.16e-146	0.787004	0.998	0.986	1.28e-141	c11
Vat1	3.9e-145	0.539327	0.441	0.11	5.47e-141	c11
Sparc1	1.54e-143	0.818131	0.948	0.719	2.16e-139	c11
Caly1	9.51e-142	0.753092	0.754	0.35	1.33e-137	c11
Ly6h2	2.94e-136	0.551939	0.575	0.188	4.12e-132	c11
Slc1a3	1.38e-135	0.849554	0.75	0.345	1.94e-131	c11
LOC1003644351	1.9e-130	0.855614	0.973	0.814	2.67e-126	c11
RGD1311744	5.27e-130	0.30516	0.288	0.052	7.38e-126	c11
Hoxa52	3.73e-124	0.651962	0.664	0.268	5.23e-120	c11
Spint2	2.55e-121	0.29424	0.262	0.047	3.57e-117	c11
Scg22	4.57e-121	0.971523	0.815	0.465	6.4e-117	c11
Ndn1	1.8e-120	0.620022	0.671	0.288	2.52e-116	c11
Prph1	6.19e-120	0.814495	0.488	0.154	8.67e-116	c11
Itm2c1	2.81e-119	0.734289	0.872	0.551	3.94e-115	c11
Pld3	1.19e-118	0.639067	0.719	0.33	1.67e-114	c11
Resp182	1.66e-115	0.721677	0.774	0.423	2.33e-111	c11
Ctxn11	1.27e-114	0.349452	0.36	0.087	1.78e-110	c11
Peg31	2.52e-111	0.737495	0.836	0.534	3.53e-107	c11
Marcks2	3.2e-106	0.558877	0.69	0.307	4.48e-102	c11
Gnas1	7.99e-105	0.591219	0.621	0.263	1.12e-100	c11
Cyb561	5.58e-103	0.407059	0.393	0.112	7.81e-99	c11
Ntrk2	1.26e-100	0.536386	0.697	0.321	1.76e-96	c11
Rpl412	1.48e-99	0.513157	1	0.988	2.08e-95	c11
Rtn13	1.17e-98	0.691371	0.913	0.705	1.63e-94	c11
Syngr3	8.42e-97	0.524487	0.562	0.226	1.18e-92	c11
Hpcal11	4.6e-96	0.539791	0.515	0.193	6.44e-92	c11
Bex21	4.95e-96	0.609455	0.736	0.406	6.94e-92	c11
Rit21	1.33e-95	0.522813	0.555	0.222	1.86e-91	c11
Sparcl11	6.74e-94	0.581147	0.983	0.959	9.45e-90	c11
Cpe2	1.15e-93	0.575543	0.951	0.822	1.61e-89	c11
Maged11	1.07e-90	0.579934	0.741	0.413	1.5e-86	c11
Slc5a7	2.18e-90	0.292477	0.276	0.063	3.06e-86	c11
RGD1312005	6.14e-89	0.314774	0.34	0.094	8.6e-85	c11
Akr1b1	2.02e-88	0.438167	0.411	0.136	2.83e-84	c11
Nrsn21	2.9e-88	0.419956	0.493	0.182	4.06e-84	c11
Clu	2.11e-87	0.620039	0.926	0.832	2.96e-83	c11
Itm2b2	7.59e-85	0.555742	0.951	0.81	1.06e-80	c11
Uchl13	1.21e-84	0.64799	0.978	0.883	1.69e-80	c11
Terf2ip	4.17e-84	0.346393	0.324	0.092	5.84e-80	c11
Hpcal41	1.26e-83	0.25709	0.267	0.064	1.76e-79	c11
Rab3b	2.48e-81	0.27735	0.31	0.084	3.47e-77	c11
Serpini11	6.35e-81	0.435247	0.457	0.169	8.9e-77	c11
Kcnip4	3.68e-80	0.363215	0.33	0.098	5.15e-76	c11
RGD1311739	7.05e-80	0.327075	0.349	0.106	9.88e-76	c11
Tmx41	2.29e-79	0.481451	0.643	0.32	3.21e-75	c11
Ptprn	1.76e-76	0.479807	0.605	0.295	2.47e-72	c11
Gabra1	2.41e-75	0.396142	0.318	0.096	3.37e-71	c11
Ndrg21	1.41e-74	0.524232	0.926	0.779	1.98e-70	c11
Zwint4	6.75e-73	0.583106	0.986	0.921	9.45e-69	c11
Impact2	4.53e-72	0.507144	0.632	0.33	6.35e-68	c11
Scn3b1	1.21e-69	0.253919	0.273	0.075	1.69e-65	c11
Nsg21	1.41e-69	0.455286	0.633	0.323	1.98e-65	c11
Syt41	1.54e-69	0.466353	0.564	0.268	2.15e-65	c11
Gprasp12	4.71e-69	0.476169	0.667	0.363	6.6e-65	c11
Pja11	2.32e-65	0.435227	0.66	0.356	3.24e-61	c11
Tmem35	1.02e-64	0.329715	0.36	0.129	1.43e-60	c11
Slc3a2	7.49e-64	0.441932	0.517	0.239	1.05e-59	c11
Laptm4a	8.22e-64	0.511122	0.72	0.436	1.15e-59	c11
Mlc1	2.21e-63	0.484242	0.678	0.384	3.1e-59	c11
Nsg12	5.83e-63	0.487965	0.742	0.463	8.16e-59	c11
Ndfip14	8.19e-63	0.493367	0.858	0.657	1.15e-58	c11
Cd200	6.41e-62	0.362014	0.427	0.175	8.98e-58	c11
Gja1	1.43e-59	0.492728	0.706	0.431	2e-55	c11
Gprasp2	4.16e-59	0.251356	0.299	0.097	5.83e-55	c11
Aqp41	3.54e-58	0.473622	0.806	0.551	4.95e-54	c11
Saraf	1.61e-57	0.448841	0.687	0.42	2.25e-53	c11
Pcp42	1.15e-56	0.64085	0.744	0.483	1.62e-52	c11
Nkain4	2.52e-56	0.261788	0.284	0.093	3.53e-52	c11
Glud1	7.84e-56	0.444252	0.825	0.595	1.1e-51	c11
Mboat7l1	2.43e-55	0.299171	0.404	0.165	3.4e-51	c11
Actg1	5.75e-55	0.426768	0.979	0.934	8.06e-51	c11
Hn1	6e-53	0.286856	0.387	0.157	8.41e-49	c11
Cst3	9.47e-53	0.450324	0.998	1	1.33e-48	c11
Tppp31	3.06e-52	0.405998	0.58	0.311	4.28e-48	c11
Gng2	3.6e-51	0.290634	0.392	0.163	5.04e-47	c11
Gabbr11	4.42e-51	0.381057	0.82	0.569	6.19e-47	c11
Tspan6	2.04e-50	0.268921	0.321	0.12	2.86e-46	c11
Pam1	2.33e-50	0.339915	0.422	0.19	3.26e-46	c11
Stmn22	2.8e-50	0.532664	0.804	0.585	3.92e-46	c11
Gltpd2	3.26e-49	0.272068	0.324	0.124	4.57e-45	c11
Morf4l21	3.46e-49	0.377034	0.607	0.346	4.85e-45	c11
LOC1003618541	1.05e-48	0.40977	0.937	0.82	1.47e-44	c11
Rcn2	1.06e-48	0.379677	0.641	0.379	1.48e-44	c11
Tspan13	1.24e-48	0.302567	0.397	0.172	1.73e-44	c11
Rps271	2.36e-48	0.400113	0.919	0.801	3.31e-44	c11
Igfbp51	1.12e-47	1.27114	0.272	0.1	1.57e-43	c11
Disp2	6.92e-47	0.345585	0.586	0.322	9.7e-43	c11
RGD1560394	9.87e-47	0.267385	0.327	0.129	1.38e-42	c11
Map2k11	1.26e-45	0.324811	0.476	0.236	1.77e-41	c11
Atp6v0c3	5.24e-45	0.372701	0.956	0.877	7.34e-41	c11
Adcyap1r1	1.99e-44	0.272764	0.324	0.131	2.79e-40	c11
Bex31	4.85e-44	0.365004	0.665	0.42	6.8e-40	c11
Erp29	6.35e-44	0.290805	0.398	0.182	8.9e-40	c11
S100a13	7.31e-44	0.301432	0.476	0.238	1.02e-39	c11
Plpp3	8.29e-44	0.322456	0.513	0.27	1.16e-39	c11
Reep1	8.55e-44	0.251052	0.306	0.12	1.2e-39	c11
LOC1083481721	1.74e-43	0.390286	0.796	0.58	2.44e-39	c11
Maob1	1.21e-42	0.270124	0.262	0.096	1.69e-38	c11
Crip2	2.8e-42	0.267616	0.36	0.157	3.92e-38	c11
S100a102	3.23e-42	0.355327	0.411	0.198	4.52e-38	c11
Ran	9.03e-42	0.345137	0.573	0.338	1.26e-37	c11
Gnb2	1.36e-41	0.311135	0.594	0.341	1.9e-37	c11
Rps28	1.88e-41	0.339493	0.946	0.847	2.63e-37	c11
Gstm7	3.62e-41	0.27899	0.414	0.197	5.08e-37	c11
Sod1	8.05e-41	0.355675	0.81	0.602	1.13e-36	c11
Eno1	8.5e-41	0.380006	0.787	0.581	1.19e-36	c11
Rpl22l1	4.06e-40	0.347672	0.717	0.488	5.69e-36	c11
Tubb2a4	2e-38	0.435671	0.845	0.703	2.8e-34	c11
Lgals1	2.48e-38	0.295029	0.4	0.192	3.47e-34	c11
Adgrg1	2.74e-38	0.278787	0.433	0.218	3.84e-34	c11
Ache	5.1e-38	0.27206	0.404	0.198	7.14e-34	c11
Hsp90ab1	5.01e-37	0.315928	0.942	0.876	7.01e-33	c11
Olfm12	2.85e-36	0.314516	0.645	0.398	3.99e-32	c11
Fgf131	1.78e-35	0.279345	0.376	0.18	2.49e-31	c11
Tubb32	6.69e-35	0.38849	0.717	0.516	9.37e-31	c11
Abhd3	2.55e-34	0.280637	0.509	0.29	3.57e-30	c11
Gpm6a2	4.77e-34	0.310252	0.64	0.408	6.69e-30	c11
Psap1	1.84e-33	0.276552	0.986	0.945	2.58e-29	c11
Vamp22	4.18e-33	0.316077	0.657	0.435	5.86e-29	c11
Srp14	2.75e-32	0.303021	0.542	0.337	3.86e-28	c11
Ttyh1	2.41e-31	0.328966	0.667	0.458	3.38e-27	c11
Sh3bgrl3	3.41e-31	0.28374	0.431	0.239	4.78e-27	c11
Pltp	7.37e-31	0.25524	0.344	0.17	1.03e-26	c11
Gpi2	1.19e-29	0.330092	0.739	0.563	1.66e-25	c11
Gnai21	1.69e-29	0.254194	0.469	0.27	2.37e-25	c11
Tubb51	3.84e-29	0.319635	0.752	0.567	5.38e-25	c11
Sub1	5.65e-29	0.275752	0.572	0.37	7.91e-25	c11
Alg2	4.57e-28	0.253139	0.373	0.2	6.4e-24	c11
Fads1	8.84e-27	0.257296	0.447	0.264	1.24e-22	c11
Dner2	1.57e-26	0.252457	0.496	0.298	2.2e-22	c11
Mtch1	2.67e-26	0.289385	0.735	0.559	3.75e-22	c11
Dbi1	9.37e-26	0.490069	0.907	0.852	1.31e-21	c11
Gsta1	1.55e-25	0.291308	0.506	0.32	2.18e-21	c11
Nedd4	2.16e-25	0.254223	0.526	0.335	3.02e-21	c11
Slc6a11	1e-24	0.2743	0.597	0.409	1.4e-20	c11
Tuba1a1	1.51e-24	0.278762	0.984	0.964	2.11e-20	c11
Mrfap1.1	1.83e-24	0.267215	0.746	0.563	2.57e-20	c11
Atpif12	1.1e-23	0.288718	0.818	0.7	1.54e-19	c11
Hsp90b1	2.36e-23	0.255651	0.646	0.465	3.3e-19	c11
Rps51	6.96e-23	0.259606	0.725	0.57	9.76e-19	c11
Hsbp11	8.56e-23	0.261863	0.67	0.497	1.2e-18	c11
Ywhab	2.12e-22	0.2617	0.675	0.496	2.98e-18	c11
Penk2	2.62e-22	0.26405	0.499	0.316	3.67e-18	c11
Bcat14	3.68e-22	0.268395	0.949	0.884	5.15e-18	c11
Tspan71	8.77e-20	0.250149	0.769	0.649	1.23e-15	c11
Chgb3	6.78e-19	0.254272	0.562	0.395	9.5e-15	c11
Ap2m1	1.48e-18	0.253056	0.705	0.567	2.07e-14	c11
Gfap2	7.65e-13	0.301559	0.662	0.523	1.07e-08	c11
Oxr11	3.62e-12	0.298575	0.411	0.309	5.07e-08	c11
Igfbp7	7.07e-12	0.272503	0.316	0.213	9.91e-08	c11
Nefl1	0	2.39691	1	0.834	0	c12
Nefm2	0	2.33485	0.991	0.628	0	c12
Sncg1	0	1.97276	0.972	0.302	0	c12
Calca	0	1.84716	0.774	0.036	0	c12
Prph2	0	1.56789	0.892	0.142	0	c12
Slc5a71	0	1.49777	0.807	0.046	0	c12
Fxyd71	0	1.38853	0.822	0.18	0	c12
Slc18a31	0	1.3464	0.78	0.04	0	c12
Hspb1	0	1.22813	0.769	0.065	0	c12
Lgals11	0	1.1912	0.791	0.18	0	c12
Susd2	0	0.914018	0.628	0.057	0	c12
Chodl	0	0.860369	0.543	0.016	0	c12
Calcb	0	0.849304	0.545	0.009	0	c12
Anxa2	0	0.835519	0.591	0.037	0	c12
Ecel11	0	0.779588	0.582	0.083	0	c12
Rab3b1	0	0.778187	0.578	0.076	0	c12
Arhgap36	0	0.698007	0.506	0.034	0	c12
Ifi27l2b	0	0.644689	0.521	0.06	0	c12
Fgf1	0	0.609762	0.475	0.043	0	c12
Hebp2	9.79e-277	0.545385	0.422	0.05	1.37e-272	c12
S100a103	3.76e-249	0.879263	0.736	0.188	5.27e-245	c12
Acly	5.23e-244	1.23186	0.877	0.342	7.33e-240	c12
Tubb33	7.72e-233	1.34802	0.947	0.509	1.08e-228	c12
Stmn23	7.11e-232	1.40118	0.952	0.581	9.96e-228	c12
Hspb8	2.16e-223	0.418041	0.352	0.042	3.02e-219	c12
Nefh2	9.16e-222	1.58923	0.976	0.646	1.28e-217	c12
Cd241	4.51e-215	0.50264	0.382	0.052	6.32e-211	c12
Crip21	1.19e-191	0.674798	0.604	0.149	1.67e-187	c12
Map1b3	6.54e-190	1.19242	0.989	0.852	9.16e-186	c12
Ykt6	5.17e-187	0.392945	0.338	0.046	7.24e-183	c12
Cyb5r3	1.95e-184	0.565709	0.554	0.126	2.73e-180	c12
Vamp13	8.92e-184	1.16243	0.971	0.687	1.25e-179	c12
LOC1003644352	3.94e-180	1.09016	0.985	0.814	5.53e-176	c12
Tuba1b2	7.24e-170	0.918078	0.991	0.928	1.01e-165	c12
Tppp32	2.7e-156	0.820139	0.765	0.306	3.78e-152	c12
Uchl14	8.52e-151	0.947293	0.991	0.883	1.19e-146	c12
Atp1a12	3.14e-143	0.862966	0.851	0.415	4.4e-139	c12
Lcp1	7.3e-133	0.300184	0.264	0.039	1.02e-128	c12
Anxa61	1.54e-129	0.623004	0.635	0.22	2.15e-125	c12
Plec	2.7e-129	0.451113	0.468	0.118	3.78e-125	c12
Epb41l31	9.91e-127	0.757525	0.739	0.326	1.39e-122	c12
Cpne61	5.14e-126	0.414832	0.398	0.089	7.2e-122	c12
Bag3	3.12e-124	0.398819	0.382	0.084	4.37e-120	c12
Ret	8.96e-124	0.32775	0.299	0.053	1.25e-119	c12
Atp9b	1.01e-117	0.368481	0.338	0.07	1.41e-113	c12
Mt31	1.48e-117	0.582757	0.998	0.974	2.07e-113	c12
Actg11	3.4e-114	0.666419	0.987	0.934	4.77e-110	c12
Tubb52	2.66e-105	0.741941	0.864	0.564	3.73e-101	c12
Disp21	1.25e-104	0.651243	0.699	0.32	1.75e-100	c12
Ifi27	1.09e-98	0.605696	0.772	0.391	1.53e-94	c12
Laptm4b	3.31e-95	0.586494	0.686	0.314	4.64e-91	c12
Pmp221	3.37e-93	0.504461	0.569	0.214	4.71e-89	c12
Nnat3	4.83e-89	0.72638	0.916	0.686	6.77e-85	c12
Ywhag2	2.25e-86	0.665498	0.91	0.692	3.15e-82	c12
Chp1	5.99e-85	0.485519	0.574	0.231	8.39e-81	c12
Tm6sf1	1.64e-81	0.281999	0.284	0.067	2.29e-77	c12
Mcam	3.12e-80	0.343417	0.367	0.106	4.37e-76	c12
Fam189b	1.06e-79	0.331764	0.356	0.101	1.48e-75	c12
Asphd1	5.86e-79	0.301448	0.306	0.078	8.21e-75	c12
Fbxo21	1.47e-78	0.524405	0.664	0.323	2.05e-74	c12
LOC1036927162	2.69e-78	0.64454	0.976	0.922	3.77e-74	c12
Uqcrh2	7.97e-76	0.529387	0.949	0.781	1.12e-71	c12
Ache1	2.72e-74	0.42637	0.505	0.196	3.81e-70	c12
Serpinb6	1.09e-73	0.268291	0.277	0.068	1.52e-69	c12
Tsc22d3	2.01e-73	0.434241	0.589	0.254	2.82e-69	c12
Zwint5	1.26e-68	0.576958	0.993	0.921	1.76e-64	c12
Epdr1	4.01e-64	0.383727	0.517	0.217	5.62e-60	c12
Agtpbp1	1.91e-63	0.402298	0.477	0.195	2.68e-59	c12
Pebp11	2.08e-63	0.503318	0.956	0.879	2.92e-59	c12
Tuba4a1	1.7e-61	0.446684	0.644	0.333	2.39e-57	c12
Calm2.13	3.13e-61	0.547661	0.842	0.635	4.39e-57	c12
Ndrg42	8.8e-61	0.562306	0.945	0.775	1.23e-56	c12
Lgi3	1e-60	0.491678	0.703	0.402	1.4e-56	c12
Tubb4b	4.47e-60	0.476453	0.661	0.367	6.26e-56	c12
Pcbp3	1.32e-59	0.266088	0.295	0.088	1.85e-55	c12
Tspan17	1.14e-58	0.264907	0.275	0.079	1.59e-54	c12
Htra1	1.49e-58	0.449804	0.651	0.341	2.09e-54	c12
Rit22	1.88e-58	0.401707	0.508	0.225	2.63e-54	c12
Klc12	1.54e-57	0.509644	0.829	0.609	2.16e-53	c12
Fndc4	6.66e-57	0.266936	0.292	0.089	9.33e-53	c12
Dynlt31	9.84e-56	0.346643	0.473	0.201	1.38e-51	c12
Clu1	1.04e-55	0.440822	0.947	0.831	1.45e-51	c12
Rab6b1	3.88e-54	0.468607	0.758	0.488	5.43e-50	c12
Kcnab1	5.3e-54	0.286958	0.338	0.117	7.42e-50	c12
Gpc1	6.46e-54	0.280924	0.341	0.119	9.05e-50	c12
Cd591	1.19e-52	0.346334	0.466	0.202	1.67e-48	c12
Ppp2r2b	1.72e-52	0.338473	0.448	0.189	2.41e-48	c12
Itih32	4.14e-51	0.52426	0.761	0.507	5.8e-47	c12
Cox7b2	5.21e-51	0.434069	0.936	0.832	7.3e-47	c12
Spp11	1.22e-50	0.314832	0.53	0.239	1.71e-46	c12
Ube2ql1	3.5e-50	0.355208	0.477	0.218	4.91e-46	c12
Stmn34	4.59e-50	0.472434	0.91	0.78	6.43e-46	c12
Atp5b2	8.34e-50	0.405305	0.98	0.917	1.17e-45	c12
Pdhb	1.01e-49	0.397163	0.554	0.281	1.41e-45	c12
Cplx13	1.13e-48	0.456616	0.901	0.699	1.58e-44	c12
Kctd17	1.2e-47	0.291082	0.361	0.141	1.68e-43	c12
Nell21	2.98e-47	0.279291	0.464	0.199	4.17e-43	c12
Capn2	3.44e-47	0.33191	0.44	0.195	4.82e-43	c12
Atp5d1	5.19e-47	0.441731	0.76	0.52	7.28e-43	c12
Map7d21	1.93e-46	0.332545	0.495	0.233	2.7e-42	c12
Dclk11	3.51e-46	0.307404	0.42	0.179	4.91e-42	c12
Bcat15	4.62e-46	0.503264	0.969	0.883	6.47e-42	c12
LOC1009114021	1.95e-45	0.434769	0.675	0.422	2.73e-41	c12
Iscu	5.44e-45	0.36719	0.622	0.347	7.62e-41	c12
Gabra11	1.84e-44	0.272778	0.283	0.098	2.58e-40	c12
Sptan1	1.28e-43	0.411305	0.694	0.444	1.79e-39	c12
Ctsd	2.41e-43	0.387405	0.765	0.512	3.38e-39	c12
Ywhah3	3.55e-43	0.40297	0.932	0.812	4.97e-39	c12
Map1lc3b1	6.23e-43	0.388456	0.661	0.405	8.72e-39	c12
Cox6c3	1.16e-42	0.337218	0.987	0.952	1.62e-38	c12
Atp5g32	4.23e-40	0.387988	0.93	0.806	5.92e-36	c12
Sh3bgrl31	8.43e-40	0.312201	0.479	0.238	1.18e-35	c12
Cox4i11	1.27e-39	0.335415	0.983	0.925	1.78e-35	c12
Cacybp	1.51e-39	0.333427	0.58	0.323	2.12e-35	c12
Hspa12a	1.1e-38	0.281353	0.393	0.177	1.54e-34	c12
Pld31	2.65e-38	0.312751	0.602	0.337	3.71e-34	c12
Akap121	8.2e-38	0.290765	0.409	0.191	1.15e-33	c12
Atp5l2	1.28e-37	0.358092	0.95	0.839	1.8e-33	c12
Ckmt13	1.14e-36	0.363508	0.666	0.426	1.59e-32	c12
Fam57b1	1.84e-36	0.25636	0.325	0.136	2.58e-32	c12
Slc25a31	4.28e-36	0.363398	0.859	0.687	6e-32	c12
Cox7c2	4.69e-36	0.355739	0.974	0.912	6.58e-32	c12
Prdx21	1.12e-35	0.425468	0.774	0.611	1.57e-31	c12
Ghitm1	5.38e-35	0.339398	0.578	0.346	7.54e-31	c12
Nap1l53	7.16e-35	0.355492	0.894	0.727	1e-30	c12
Cmas	3.47e-34	0.264628	0.415	0.201	4.86e-30	c12
Calm32	8.63e-34	0.351968	0.938	0.855	1.21e-29	c12
Sult4a12	2.17e-33	0.319102	0.629	0.395	3.04e-29	c12
Tuba1a2	2.8e-33	0.271617	0.991	0.964	3.92e-29	c12
Agt2	1.04e-32	0.495976	0.881	0.783	1.46e-28	c12
Pin1	1.61e-32	0.309368	0.525	0.299	2.25e-28	c12
Map2	3.93e-32	0.33355	0.739	0.516	5.5e-28	c12
Grina2	4.47e-32	0.363535	0.824	0.669	6.27e-28	c12
Ccdc92	3.22e-31	0.26636	0.453	0.24	4.51e-27	c12
Lgmn	4.02e-31	0.256222	0.424	0.216	5.63e-27	c12
Syt42	5.5e-31	0.280356	0.499	0.272	7.7e-27	c12
Gpx4	3.16e-30	0.342254	0.888	0.783	4.42e-26	c12
Cfl2	7.67e-30	0.267434	0.497	0.278	1.07e-25	c12
Tubb2a5	7.18e-29	0.339493	0.848	0.703	1.01e-24	c12
Dync1h1	1.19e-28	0.305701	0.587	0.375	1.66e-24	c12
Cab39	1.3e-28	0.272837	0.525	0.307	1.82e-24	c12
Slc25a1	2.02e-28	0.252664	0.391	0.199	2.83e-24	c12
Slc25a43	7.97e-28	0.28513	0.956	0.907	1.12e-23	c12
Minos11	5.05e-27	0.277185	0.618	0.4	7.08e-23	c12
Cox6a11	6.99e-27	0.292008	0.958	0.907	9.78e-23	c12
Hspa8.1	8.22e-27	0.318096	0.749	0.56	1.15e-22	c12
Hspd1	1.77e-26	0.299276	0.53	0.334	2.48e-22	c12
Atp5o1	5.37e-26	0.290357	0.864	0.713	7.52e-22	c12
Atp5i1	7.47e-26	0.28084	0.934	0.874	1.05e-21	c12
Reep5	1.95e-25	0.308022	0.749	0.578	2.74e-21	c12
Glrx3	7.31e-25	0.262826	0.468	0.278	1.02e-20	c12
Cox5a2	1.72e-24	0.277997	0.741	0.534	2.41e-20	c12
Atpif13	2.3e-24	0.296842	0.851	0.7	3.22e-20	c12
Rab3a3	6.78e-23	0.303971	0.846	0.702	9.5e-19	c12
Pkm.13	7.68e-23	0.286593	0.877	0.759	1.08e-18	c12
Atp6v0c4	4.17e-22	0.268747	0.947	0.878	5.85e-18	c12
Ndufs5	9.57e-22	0.302698	0.739	0.596	1.34e-17	c12
Fkbp31	3.27e-21	0.282971	0.574	0.399	4.57e-17	c12
Atp5j21	6.5e-21	0.273196	0.888	0.8	9.11e-17	c12
Mdh13	1.31e-20	0.296246	0.861	0.758	1.83e-16	c12
Cltc	1.32e-20	0.28708	0.772	0.627	1.85e-16	c12
Nsf3	1.79e-20	0.253117	0.771	0.575	2.5e-16	c12
Mdh2	1.96e-20	0.25929	0.741	0.577	2.75e-16	c12
Rtn41	8.61e-20	0.286042	0.884	0.794	1.21e-15	c12
Pja22	1.37e-19	0.261629	0.673	0.504	1.92e-15	c12
Glud11	2.61e-19	0.281721	0.745	0.599	3.65e-15	c12
Rtn31	4.35e-19	0.262111	0.862	0.759	6.1e-15	c12
Lcat	0	1.02238	0.544	0.053	0	c13
A2m	0	0.736849	0.484	0.04	0	c13
Aebp1	0	0.627558	0.448	0.048	0	c13
Aplnr	0	0.426162	0.273	0.015	0	c13
Col1a1	1.45e-280	0.452706	0.282	0.02	2.03e-276	c13
Vim	2.04e-273	0.720632	0.469	0.063	2.86e-269	c13
Serping1	7.7e-214	0.339174	0.26	0.023	1.08e-209	c13
Igf2	2.32e-193	0.641117	0.331	0.044	3.25e-189	c13
Gfap3	3.36e-188	1.9765	0.893	0.516	4.71e-184	c13
Id3	1.97e-183	0.513332	0.414	0.07	2.75e-179	c13
Aqp42	9.44e-179	1.68267	0.887	0.55	1.32e-174	c13
Cbs	2.5e-153	0.444921	0.352	0.06	3.5e-149	c13
Apoe4	8.14e-143	0.990172	1	0.986	1.14e-138	c13
S100b2	1.58e-123	0.980445	0.991	0.945	2.22e-119	c13
Fxyd1	1.51e-121	0.475771	0.397	0.092	2.12e-117	c13
Fabp71	1.27e-118	0.908585	0.697	0.305	1.78e-114	c13
Slc7a111	1.31e-113	0.422676	0.397	0.095	1.84e-109	c13
Dbi2	1.97e-108	1.04311	0.955	0.851	2.76e-104	c13
Lxn	1.53e-107	0.494758	0.384	0.096	2.15e-103	c13
Clu2	9.24e-100	0.876333	0.955	0.831	1.29e-95	c13
Agt3	7.36e-98	0.910903	0.947	0.781	1.03e-93	c13
Atp1a13	3.13e-97	0.837243	0.763	0.418	4.38e-93	c13
Mlc11	3.28e-97	0.797462	0.733	0.384	4.59e-93	c13
Mgp	9.68e-96	0.489471	0.307	0.069	1.36e-91	c13
Crip1	8.48e-93	0.45295	0.254	0.05	1.19e-88	c13
Laptm4a1	5.71e-91	0.682677	0.774	0.436	8e-87	c13
Sncg2	9.06e-89	0.591015	0.697	0.311	1.27e-84	c13
Lamb2	5.09e-84	0.319529	0.296	0.069	7.13e-80	c13
B2m1	2.18e-80	0.634913	0.921	0.699	3.06e-76	c13
Sparcl12	2.12e-77	0.651628	0.992	0.959	2.97e-73	c13
Gnai22	8.78e-76	0.503265	0.603	0.266	1.23e-71	c13
Pank3	5.78e-72	0.438704	0.427	0.149	8.1e-68	c13
Fabp5	1.9e-68	0.58279	0.601	0.299	2.66e-64	c13
Sparc2	2.07e-67	0.571373	0.928	0.721	2.9e-63	c13
Fth12	3.04e-67	0.578493	1	1	4.26e-63	c13
Ntrk21	7.01e-67	0.548082	0.642	0.325	9.82e-63	c13
Igfbp2	1.19e-59	0.391392	0.273	0.078	1.67e-55	c13
Aldh2	3.26e-59	0.292925	0.324	0.102	4.56e-55	c13
Lgi4	3.49e-58	0.349391	0.36	0.125	4.89e-54	c13
Ndrg22	4.6e-58	0.574632	0.927	0.78	6.44e-54	c13
Itm2b3	1.14e-57	0.522084	0.923	0.811	1.59e-53	c13
Ftl12	1.88e-57	0.546164	0.904	0.703	2.64e-53	c13
Pltp1	2.11e-57	0.422848	0.424	0.169	2.95e-53	c13
Gja11	8.12e-56	0.544234	0.712	0.432	1.14e-51	c13
Mgst1	1.05e-54	0.332728	0.363	0.131	1.47e-50	c13
Ctsh	3.15e-54	0.320295	0.371	0.135	4.41e-50	c13
Hopx1	5.39e-54	0.398881	0.439	0.184	7.56e-50	c13
Cd811	6.44e-54	0.527809	0.795	0.553	9.02e-50	c13
Rida	6.18e-53	0.328505	0.322	0.11	8.66e-49	c13
Scd22	1.26e-52	0.407846	1	0.997	1.76e-48	c13
Marcks3	4.58e-52	0.468187	0.595	0.312	6.41e-48	c13
Igfbp71	4.73e-52	0.530548	0.456	0.209	6.62e-48	c13
Mbp2	3.33e-51	0.499673	1	0.998	4.66e-47	c13
Lamp12	1.93e-49	0.496001	0.885	0.726	2.7e-45	c13
Ptgds2	4.75e-49	0.696365	0.919	0.756	6.66e-45	c13
Hspb11	1.47e-47	0.252137	0.266	0.083	2.06e-43	c13
Phgdh1	2.06e-47	0.421839	0.529	0.268	2.89e-43	c13
Pttg1ip	2.29e-47	0.343869	0.418	0.178	3.21e-43	c13
Retsat	7.93e-46	0.280172	0.313	0.112	1.11e-41	c13
Ech11	1.8e-42	0.337622	0.384	0.165	2.52e-38	c13
Itm2c2	1.12e-41	0.442537	0.791	0.556	1.56e-37	c13
Glud12	4.2e-41	0.448215	0.808	0.597	5.89e-37	c13
Ckb1	1.05e-38	0.373946	0.991	0.979	1.47e-34	c13
Cnn31	1.93e-38	0.346967	0.448	0.223	2.71e-34	c13
Ifi271	1.56e-35	0.366526	0.642	0.396	2.19e-31	c13
RGD15598961	1.88e-35	0.29757	0.456	0.227	2.64e-31	c13
Epas1	3.83e-34	0.363871	0.492	0.272	5.36e-30	c13
Plec1	1.9e-33	0.251	0.299	0.124	2.67e-29	c13
Gpr37l1	2.76e-33	0.362483	0.62	0.382	3.86e-29	c13
Abhd31	6.14e-33	0.356555	0.51	0.292	8.59e-29	c13
Tmsb4x1	7.21e-33	0.293843	1	0.999	1.01e-28	c13
Tf2	8.14e-33	0.364312	0.977	0.925	1.14e-28	c13
Gprc5b	1.03e-32	0.382253	0.61	0.396	1.44e-28	c13
Rps291	1.12e-32	0.286458	0.996	0.985	1.57e-28	c13
Rpl413	1.12e-32	0.299454	0.998	0.988	1.57e-28	c13
Plp12	3.27e-32	0.345848	1	0.997	4.58e-28	c13
Npc21	1.01e-31	0.31896	0.552	0.325	1.41e-27	c13
Serf21	1.56e-31	0.348691	0.787	0.586	2.18e-27	c13
Psd2	2.88e-31	0.264307	0.343	0.158	4.04e-27	c13
Apod2	1.09e-30	0.379958	0.947	0.834	1.53e-26	c13
LOC108349548	1.65e-30	0.275825	0.461	0.246	2.31e-26	c13
Dag1	6.17e-30	0.267475	0.36	0.172	8.64e-26	c13
Gsn2	6.58e-29	0.381183	0.678	0.465	9.22e-25	c13
Cd63	8.35e-29	0.326366	0.51	0.301	1.17e-24	c13
Pea152	9.69e-27	0.403022	0.766	0.607	1.36e-22	c13
Tst	2.12e-26	0.266347	0.401	0.215	2.96e-22	c13
Lamp21	3.95e-26	0.302434	0.493	0.293	5.54e-22	c13
Rps272	5.58e-26	0.326809	0.902	0.803	7.81e-22	c13
Atp1b2	2.12e-25	0.353422	0.691	0.505	2.97e-21	c13
Pla2g161	2.71e-25	0.277951	0.482	0.285	3.8e-21	c13
Rplp11	3.01e-25	0.296891	0.957	0.935	4.21e-21	c13
Klk62	1.16e-24	0.259924	0.539	0.323	1.62e-20	c13
Cldn5	1.44e-24	0.323303	0.356	0.191	2.02e-20	c13
Hmgcs12	2.48e-24	0.325593	0.757	0.583	3.47e-20	c13
Gsta11	4.54e-24	0.280701	0.518	0.321	6.36e-20	c13
Adgrg11	6.17e-24	0.252373	0.401	0.221	8.65e-20	c13
Ugt82	7.03e-24	0.292615	0.708	0.488	9.84e-20	c13
Plekhb12	2e-23	0.366712	0.789	0.656	2.8e-19	c13
Cd92	8.01e-23	0.320313	0.616	0.425	1.12e-18	c13
Mmd2	9.06e-23	0.281293	0.469	0.284	1.27e-18	c13
Tpt11	1.12e-22	0.279937	0.979	0.95	1.57e-18	c13
Slc3a21	1.21e-22	0.263264	0.422	0.244	1.69e-18	c13
Rps4x.11	4.99e-22	0.276209	0.631	0.426	6.99e-18	c13
Marcksl12	2.09e-20	0.26587	0.578	0.392	2.93e-16	c13
Rpl221	4.25e-20	0.263616	0.586	0.405	5.96e-16	c13
Cyp512	1.52e-19	0.277362	0.684	0.497	2.12e-15	c13
AABR07000398.11	2.69e-19	0.267587	0.475	0.3	3.77e-15	c13
Rps201	7.82e-19	0.284773	0.68	0.52	1.1e-14	c13
Rplp01	1.35e-18	0.272142	0.776	0.657	1.89e-14	c13
Rps71	9.81e-18	0.253193	0.876	0.806	1.37e-13	c13
Rps121	4.08e-16	0.25396	0.829	0.728	5.72e-12	c13
Rps14	1.42e-15	0.25851	0.795	0.705	1.98e-11	c13
Ptn	1.34e-13	0.287981	0.537	0.409	1.88e-09	c13
Pvalb2	0	1.35011	0.924	0.274	0	c14
Cbln1	0	0.964767	0.721	0.106	0	c14
Atp1b13	5.35e-138	0.811773	1	0.92	7.49e-134	c14
Snap253	3.65e-134	0.841503	0.998	0.895	5.12e-130	c14
Ndrg43	8.54e-131	0.832567	0.994	0.773	1.2e-126	c14
Scn1b2	5.2e-116	0.711815	0.867	0.458	7.28e-112	c14
Nsg13	1.33e-109	0.723703	0.854	0.462	1.86e-105	c14
Sphkap	2.34e-102	0.419808	0.406	0.105	3.28e-98	c14
Ckb2	9.86e-96	0.523247	1	0.979	1.38e-91	c14
Fam19a2	4.08e-88	0.353747	0.354	0.09	5.71e-84	c14
Nefl2	1.34e-83	0.506663	0.986	0.835	1.87e-79	c14
Nefh3	2.33e-82	0.591366	0.938	0.648	3.27e-78	c14
Mdh14	8.99e-81	0.574176	0.969	0.755	1.26e-76	c14
Pcp43	1.69e-79	0.703319	0.812	0.483	2.37e-75	c14
Tpbg	5.85e-79	0.307969	0.277	0.063	8.19e-75	c14
Ldhb3	2.52e-78	0.544193	0.971	0.849	3.53e-74	c14
Ina3	1.34e-73	0.543329	0.732	0.39	1.87e-69	c14
Plcb4	7.96e-70	0.351528	0.395	0.127	1.11e-65	c14
Cox7b3	1.62e-69	0.5008	0.975	0.831	2.27e-65	c14
Scn4b2	5.59e-69	0.424448	0.498	0.191	7.83e-65	c14
Vsnl13	7.41e-69	0.628578	0.916	0.673	1.04e-64	c14
Bcat16	1.19e-67	0.513393	0.996	0.883	1.67e-63	c14
Nefm3	2.27e-67	0.466362	0.912	0.631	3.18e-63	c14
Atp5b3	4.77e-65	0.458185	0.982	0.917	6.68e-61	c14
Olfm13	1.28e-64	0.46408	0.744	0.397	1.79e-60	c14
Cplx14	7.37e-62	0.521488	0.934	0.699	1.03e-57	c14
Scg53	1.12e-61	0.51755	0.875	0.581	1.57e-57	c14
Zwint6	1.15e-60	0.462979	1	0.921	1.62e-56	c14
Sparcl13	2.41e-60	0.43363	1	0.958	3.38e-56	c14
LOC1009114022	2.54e-60	0.442855	0.768	0.42	3.55e-56	c14
Slc17a61	3.61e-59	0.395531	0.58	0.259	5.06e-55	c14
Ncdn3	7.72e-59	0.48223	0.863	0.57	1.08e-54	c14
Kcnh2	1.56e-54	0.337964	0.406	0.154	2.18e-50	c14
Clec2l1	1.71e-53	0.335768	0.508	0.219	2.4e-49	c14
Pgk12	5.28e-52	0.455663	0.9	0.662	7.39e-48	c14
Got13	6.79e-50	0.434979	0.803	0.524	9.5e-46	c14
Lgi22	1.21e-49	0.335819	0.434	0.178	1.7e-45	c14
Stmn35	5.03e-49	0.450971	0.934	0.779	7.05e-45	c14
Slc25a32	1.48e-48	0.434555	0.895	0.686	2.07e-44	c14
Lrp11	2.74e-48	0.359929	0.469	0.206	3.84e-44	c14
Cck1	4.67e-48	0.27941	0.357	0.13	6.55e-44	c14
LOC1036927163	2.89e-46	0.390515	0.994	0.921	4.04e-42	c14
Slc25a51	3e-45	0.408783	0.828	0.571	4.2e-41	c14
Ywhah4	3.72e-44	0.360729	0.945	0.812	5.21e-40	c14
Atp1a33	4.69e-43	0.396131	0.883	0.659	6.57e-39	c14
Sncb3	6.37e-41	0.396855	0.861	0.628	8.92e-37	c14
Scg23	2.59e-40	0.400082	0.746	0.47	3.63e-36	c14
Hapln41	5.08e-40	0.319153	0.5	0.244	7.11e-36	c14
Map1b4	7.57e-40	0.35471	0.963	0.853	1.06e-35	c14
Nat8l3	1.11e-39	0.379531	0.68	0.407	1.56e-35	c14
Pkm.14	2.14e-39	0.380625	0.932	0.757	2.99e-35	c14
Rtn42	6.07e-39	0.37217	0.93	0.793	8.5e-35	c14
Cox7c3	8.63e-38	0.351571	0.969	0.913	1.21e-33	c14
Scn1a	2.62e-37	0.312499	0.457	0.222	3.67e-33	c14
LOC1003635022	3.5e-37	0.360809	0.82	0.606	4.9e-33	c14
Dnm13	1.33e-36	0.375567	0.834	0.604	1.86e-32	c14
Rab3a4	2.86e-36	0.358426	0.893	0.701	4.01e-32	c14
Mgst31	4.36e-36	0.36618	0.68	0.428	6.11e-32	c14
Nrsn11	3.25e-35	0.296174	0.543	0.288	4.55e-31	c14
Ghitm2	1.12e-34	0.307471	0.607	0.346	1.57e-30	c14
Ndufa43	1.85e-34	0.312722	0.977	0.9	2.59e-30	c14
Slc25a44	4.1e-34	0.31169	0.979	0.907	5.75e-30	c14
Chga2	8.41e-34	0.32682	0.607	0.36	1.18e-29	c14
Nrn12	1.97e-33	0.261727	0.373	0.168	2.76e-29	c14
Atp5j22	1.65e-32	0.324891	0.93	0.799	2.32e-28	c14
Atp5g33	3.35e-32	0.331665	0.936	0.806	4.7e-28	c14
Mt32	1.96e-31	0.287186	0.994	0.974	2.74e-27	c14
Pfkm	2.09e-31	0.33058	0.701	0.466	2.93e-27	c14
Cox6a12	1.51e-30	0.289579	0.967	0.907	2.11e-26	c14
Cox6c4	1.01e-29	0.276887	0.98	0.952	1.41e-25	c14
Prdx22	3.09e-29	0.298463	0.816	0.61	4.33e-25	c14
Atp5j	7.4e-29	0.314681	0.881	0.742	1.04e-24	c14
Nsf4	1.24e-28	0.303026	0.812	0.574	1.74e-24	c14
Atp5a1	5.91e-27	0.331535	0.791	0.599	8.27e-23	c14
Uqcr101	6.5e-27	0.327738	0.877	0.754	9.1e-23	c14
Snap911	2.64e-26	0.273038	0.59	0.361	3.7e-22	c14
Atp2b21	3.79e-26	0.277824	0.559	0.34	5.31e-22	c14
Mpc1	5.43e-26	0.288865	0.633	0.418	7.61e-22	c14
Vamp14	1.14e-25	0.277334	0.904	0.69	1.6e-21	c14
Ctsb	1.32e-25	0.31953	0.74	0.561	1.84e-21	c14
Idh3a	2.17e-25	0.262242	0.535	0.32	3.04e-21	c14
Pgam12	4.43e-25	0.304324	0.842	0.665	6.21e-21	c14
Atp5e1	6.4e-25	0.264353	0.961	0.922	8.97e-21	c14
Atp5d2	7.76e-25	0.293262	0.727	0.522	1.09e-20	c14
Rab6b2	7.03e-24	0.287051	0.693	0.49	9.84e-20	c14
Sdcbp1	2.13e-23	0.264227	0.496	0.3	2.98e-19	c14
Cpe3	4.41e-23	0.265742	0.932	0.824	6.17e-19	c14
Psap2	2.72e-22	0.252021	0.982	0.946	3.81e-18	c14
Cltc1	2.97e-22	0.288819	0.789	0.627	4.16e-18	c14
Sult4a13	7.96e-22	0.266466	0.596	0.397	1.12e-17	c14
Nptn3	1.14e-21	0.289254	0.727	0.526	1.59e-17	c14
Itm2c3	1.31e-21	0.275586	0.75	0.557	1.83e-17	c14
Cox7a21	2.47e-21	0.267469	0.904	0.81	3.46e-17	c14
Ndufs2	3.11e-21	0.254941	0.66	0.461	4.36e-17	c14
Ywhag3	1.36e-20	0.282515	0.844	0.694	1.9e-16	c14
Atp5c1	3.67e-20	0.253976	0.701	0.512	5.14e-16	c14
Sptan11	1.05e-19	0.257695	0.635	0.447	1.47e-15	c14
Calm2.14	7.58e-19	0.259944	0.797	0.637	1.06e-14	c14
Trh	0	3.55131	0.877	0.056	0	c15
Tph2	0	1.9263	0.842	0.02	0	c15
Slc6a4	0	1.40714	0.747	0.009	0	c15
Ddc	0	1.36313	0.726	0.038	0	c15
Gchfr	0	1.34711	0.781	0.03	0	c15
Tac11	2.22e-209	2.26357	0.938	0.137	3.11e-205	c15
Zcchc122	2.56e-33	0.52377	0.534	0.168	3.59e-29	c15
Gnas2	3.07e-33	0.780094	0.651	0.273	4.3e-29	c15
Dnajc12	6.81e-33	0.378305	0.315	0.067	9.54e-29	c15
Scg24	1.75e-31	0.830709	0.822	0.476	2.45e-27	c15
Ldha2	3.06e-29	0.756563	0.678	0.314	4.28e-25	c15
Baiap32	1.17e-22	0.325571	0.329	0.092	1.63e-18	c15
Nap1l54	2.63e-22	0.698536	0.932	0.73	3.68e-18	c15
S100b3	2.08e-21	0.653839	1	0.946	2.91e-17	c15
Pgrmc12	3.54e-21	0.572917	0.589	0.286	4.96e-17	c15
Vat11	1e-20	0.372669	0.37	0.121	1.4e-16	c15
Pea153	6.8e-20	0.54388	0.884	0.609	9.52e-16	c15
Maob2	1.02e-19	0.302393	0.329	0.101	1.44e-15	c15
Syt11	1.09e-19	0.517325	0.555	0.255	1.53e-15	c15
Sez61	3e-19	0.358469	0.418	0.154	4.2e-15	c15
LOC1003618542	4.27e-19	0.553157	0.973	0.824	5.97e-15	c15
Rit23	4.35e-19	0.4756	0.527	0.232	6.09e-15	c15
Peg32	1.06e-18	0.545607	0.801	0.544	1.48e-14	c15
Rps281	1.78e-18	0.494623	0.966	0.85	2.49e-14	c15
LOC1003644353	1.83e-18	0.49087	0.993	0.819	2.56e-14	c15
Chgb4	4.8e-18	0.693305	0.658	0.399	6.72e-14	c15
Resp183	4.27e-16	0.532277	0.685	0.435	5.98e-12	c15
Sncg3	1.99e-15	0.360212	0.623	0.321	2.78e-11	c15
Gpx31	2.02e-15	0.268749	0.267	0.084	2.84e-11	c15
Gfap4	2.74e-15	0.943605	0.747	0.527	3.83e-11	c15
Rpl37a1	5.99e-15	0.399441	0.986	0.961	8.39e-11	c15
Rpl414	1.09e-14	0.387246	1	0.989	1.52e-10	c15
Prmt2	1.44e-14	0.262233	0.288	0.098	2.02e-10	c15
Ctxn12	2.78e-14	0.283358	0.281	0.096	3.89e-10	c15
Rps122	3.91e-14	0.428587	0.89	0.73	5.48e-10	c15
Bex32	5.9e-14	0.459735	0.664	0.427	8.27e-10	c15
Tuba1a3	6.09e-14	0.366663	1	0.964	8.53e-10	c15
Fxyd11	7.7e-14	0.332562	0.281	0.1	1.08e-09	c15
Syt43	1.04e-13	0.394982	0.541	0.278	1.46e-09	c15
LOC6919953	1.26e-13	0.418441	0.582	0.32	1.76e-09	c15
Rps27a.11	2.5e-13	0.430142	0.938	0.784	3.51e-09	c15
Rplp12	4.88e-13	0.399443	0.973	0.935	6.84e-09	c15
Rasgrf12	5.47e-13	0.481769	0.685	0.453	7.66e-09	c15
Pld32	7.66e-13	0.483056	0.575	0.343	1.07e-08	c15
Rpl191	1.39e-12	0.371859	0.979	0.897	1.95e-08	c15
Fth13	2.08e-12	0.278466	1	1	2.91e-08	c15
Rps211	2.57e-12	0.439946	0.925	0.859	3.6e-08	c15
LOC1009121951	5.64e-12	0.266147	0.349	0.147	7.9e-08	c15
Rps141	9.09e-12	0.358646	0.89	0.707	1.27e-07	c15
Rpl371	5.99e-11	0.390164	0.973	0.905	8.39e-07	c15
Rpl17	7.11e-11	0.386669	0.856	0.741	9.95e-07	c15
Rps202	9.27e-11	0.432598	0.692	0.524	1.3e-06	c15
Rps15a	1.73e-10	0.380076	0.897	0.799	2.43e-06	c15
Ptprn1	2.25e-10	0.326816	0.527	0.305	3.16e-06	c15
Rps23	2.38e-10	0.371669	0.925	0.813	3.34e-06	c15
Rpl10	5.47e-10	0.351601	0.836	0.643	7.66e-06	c15
Prdx12	6.02e-10	0.405113	0.712	0.527	8.43e-06	c15
Sub11	6.05e-10	0.380283	0.589	0.376	8.47e-06	c15
Ncald1	6.97e-10	0.357644	0.514	0.297	9.76e-06	c15
Rps273	7.88e-10	0.309358	0.959	0.804	1.1e-05	c15
Rpl231	1.4e-09	0.33263	0.918	0.785	1.97e-05	c15
Ftl13	2.76e-09	0.355365	0.911	0.708	3.87e-05	c15
Rpl6	3.51e-09	0.313088	0.616	0.4	4.91e-05	c15
Rpl27a1	3.89e-09	0.34575	0.877	0.748	5.45e-05	c15
Rpl351	6.22e-09	0.317285	0.952	0.855	8.71e-05	c15
Rpsa1	8.13e-09	0.337853	0.856	0.703	0.000113869	c15
Rps161	9.93e-09	0.318097	0.945	0.859	0.000139046	c15
LOC1003604131	1.38e-08	0.342372	0.603	0.415	0.000193064	c15
Caly2	1.38e-08	0.307874	0.575	0.363	0.000193519	c15
Mtch11	1.43e-08	0.320911	0.753	0.564	0.000200245	c15
Apoe5	1.53e-08	0.447503	1	0.987	0.000213941	c15
Gap432	1.62e-08	0.297197	0.575	0.368	0.000226561	c15
Slco3a11	1.73e-08	0.253339	0.274	0.122	0.000242787	c15
Rpl14	1.98e-08	0.314354	0.877	0.736	0.00027797	c15
Rpl24	2.53e-08	0.293924	0.877	0.743	0.000354767	c15
Rps52	2.57e-08	0.353862	0.726	0.575	0.000360599	c15
Rpl4	2.95e-08	0.318918	0.884	0.772	0.000413504	c15
Prnp2	4.38e-08	0.333171	0.89	0.735	0.000613034	c15
Rpl341	5.68e-08	0.335891	0.842	0.708	0.000796096	c15
Rpl9	6.89e-08	0.324088	0.904	0.8	0.000964449	c15
Ndn2	1.07e-07	0.352367	0.473	0.301	0.00149891	c15
Tmem1303	1.19e-07	0.288968	0.719	0.525	0.0016699	c15
Hspa5	2.46e-07	0.276305	0.555	0.368	0.00344518	c15
Tppp33	3.38e-07	0.254765	0.507	0.319	0.0047347	c15
Rpl38	3.51e-07	0.267304	0.836	0.675	0.0049127	c15
Bex22	3.64e-07	0.304706	0.603	0.417	0.00509471	c15
Cd631	4.16e-07	0.270231	0.479	0.306	0.00582142	c15
Calb23	4.69e-07	0.297325	0.425	0.255	0.00656572	c15
Fabp72	5.46e-07	0.335053	0.486	0.316	0.00764533	c15
Tpt12	5.82e-07	0.25734	0.973	0.95	0.00815714	c15
Fdft1	6.74e-07	0.266309	0.507	0.318	0.00944141	c15
Rpl26	1.1e-06	0.308178	0.836	0.692	0.0154356	c15
Hmgcs13	1.36e-06	0.294003	0.753	0.588	0.0190672	c15
Rps181	2.01e-06	0.265239	0.644	0.483	0.0281356	c15
LOC6877801	2.27e-06	0.269475	0.932	0.86	0.0317801	c15
Rps4x.12	3.08e-06	0.27072	0.589	0.431	0.0430946	c15
Rpl11	4.1e-06	0.281178	0.712	0.581	0.0574091	c15
Saraf1	4.29e-06	0.276935	0.582	0.429	0.0600273	c15
Lamp13	4.37e-06	0.252848	0.87	0.73	0.0611611	c15
Gabbr12	1.33e-05	0.286566	0.692	0.578	0.186882	c15
Nme2	1.36e-05	0.28737	0.671	0.546	0.190533	c15
Npc22	1.89e-05	0.28186	0.473	0.331	0.265025	c15
Rps6.1	2.39e-05	0.277892	0.473	0.335	0.334822	c15
Gaa3	3.37e-05	0.251663	0.562	0.409	0.472557	c15
Rpl32	5.09e-05	0.254778	0.623	0.487	0.712279	c15
Gabarapl2	5.2e-05	0.250752	0.726	0.604	0.728829	c15
Cd812	7.5e-05	0.276582	0.644	0.561	1	c15
Aqp43	0.000149241	0.508583	0.671	0.56	1	c15
Dbi3	0.00649536	0.357207	0.877	0.854	1	c15
