# Supplementary material for: Neuromodulatory co-expression in cardiac vagal motor neurons of the dorsal motor nucleus of the vagus
Source: iScience. 2024 Jul 19;27(8):110549. doi: 10.1016/j.isci.2024.110549 (PMC11338141; doi:10.1016/j.isci.2024.110549)
Supplement: Table S2. Molecular identity of neuron-dominated transcriptomic clusters of single cells dissociated from the dorsal brainstem, related to Figure 3 [file mmc3.xlsx]

## Sheet: Sheet1
gene	p_val	avg_log2FC	pct.1	pct.2	p_val_adj	neuronal cluster
Ier2	1.83e-189	1.59782	0.965	0.612	3.31e-185	nc_1
Egr1	1.04e-186	1.48681	0.97	0.644	1.88e-182	nc_1
Btg2	3.27e-186	2.02218	0.896	0.386	5.94e-182	nc_1
Zfp36	1.37e-176	1.31208	0.979	0.747	2.48e-172	nc_1
Fos	4.95e-166	1.94574	0.928	0.511	8.98e-162	nc_1
Jun	4.33e-165	1.18717	0.996	0.905	7.86e-161	nc_1
Cd83	1.31e-164	1.26485	0.996	0.948	2.38e-160	nc_1
ENSRNOG00000069024	2.32e-163	1.49472	0.867	0.362	4.21e-159	nc_1
Nfkbia	2.1e-154	1.35482	0.923	0.564	3.81e-150	nc_1
H3f3a	4.65e-152	1.29549	0.997	0.977	8.44e-148	nc_1
Nfkbiz	1.32e-147	1.54318	0.887	0.469	2.38e-143	nc_1
Rel	1.32e-119	1.05674	0.95	0.74	2.39e-115	nc_1
Ier3	9.72e-109	1.17843	0.942	0.724	1.76e-104	nc_1
Jund	8.38e-105	0.886551	0.897	0.58	1.52e-100	nc_1
Tnf	1e-102	1.31691	0.845	0.482	1.82e-98	nc_1
Rnf19b	3.66e-97	1.34564	0.875	0.629	6.63e-93	nc_1
AABR07039446.2	1.16e-96	1.33642	0.896	0.682	2.1e-92	nc_1
Ptpro	5.38e-84	0.875973	0.963	0.843	9.75e-80	nc_1
Tnfaip3	1.26e-80	1.15671	0.68	0.321	2.28e-76	nc_1
Ccl3	2.2e-74	1.15034	0.794	0.516	3.98e-70	nc_1
Sowahc	1.26e-73	0.817979	0.918	0.728	2.28e-69	nc_1
Skil	1.22e-70	0.771201	0.988	0.953	2.22e-66	nc_1
Fcgr2a	9.35e-64	0.740291	0.997	0.986	1.69e-59	nc_1
Icam1	1.32e-61	1.09883	0.677	0.382	2.39e-57	nc_1
Actb	2.85e-60	0.309811	1	1	5.16e-56	nc_1
Ppp1r10	1.79e-53	0.520053	0.837	0.584	3.25e-49	nc_1
Ier5	2.06e-52	0.566001	0.687	0.406	3.74e-48	nc_1
Egr3	3.43e-51	0.425974	0.382	0.093	6.22e-47	nc_1
Gch1	4.73e-47	0.67939	0.536	0.245	8.58e-43	nc_1
Plek	2e-44	0.601576	0.997	0.988	3.63e-40	nc_1
Nr4a1	6.94e-42	0.706724	0.322	0.083	1.26e-37	nc_1
Il1a	8.99e-42	1.17546	0.664	0.433	1.63e-37	nc_1
Rgs1	6.44e-41	0.650445	0.897	0.76	1.17e-36	nc_1
Ccnl1	1.25e-40	0.449265	0.908	0.79	2.27e-36	nc_1
Arf4	1.47e-38	0.528523	0.905	0.765	2.66e-34	nc_1
Il1b	2.2e-37	0.845694	0.375	0.142	4e-33	nc_1
Dnajb4	3.14e-36	0.500476	0.673	0.416	5.69e-32	nc_1
Ddx5	7.31e-36	0.350741	0.999	0.997	1.32e-31	nc_1
Nfkbid	1.94e-35	0.530452	0.365	0.135	3.53e-31	nc_1
Sat1	5.2e-35	0.584957	0.979	0.933	9.44e-31	nc_1
Ifrd1	5.44e-35	0.61317	0.649	0.419	9.87e-31	nc_1
Basp1	3.09e-34	0.439269	0.985	0.961	5.6e-30	nc_1
Themis2	6.26e-34	0.497461	0.64	0.408	1.13e-29	nc_1
Egr2	6.79e-34	0.347463	0.25	0.053	1.23e-29	nc_1
Tgif1	2.91e-33	0.412517	0.568	0.33	5.28e-29	nc_1
Kdm6b	6.99e-32	0.307419	0.415	0.178	1.27e-27	nc_1
Herpud1	5.75e-31	0.548127	0.759	0.576	1.04e-26	nc_1
Atf3	1.84e-29	0.583684	0.332	0.126	3.34e-25	nc_1
Adgre5	2.06e-29	0.709522	0.488	0.277	3.73e-25	nc_1
Ccrl2	7.07e-29	0.320227	0.278	0.085	1.28e-24	nc_1
Ccl4	7.97e-29	0.698181	0.497	0.272	1.45e-24	nc_1
Glipr2	1.04e-28	0.322142	0.392	0.178	1.88e-24	nc_1
Eif1	2.59e-28	0.285967	0.987	0.965	4.7e-24	nc_1
Klf6	1.14e-27	0.636496	0.733	0.562	2.07e-23	nc_1
Csrnp1	1.68e-27	0.315966	0.425	0.208	3.05e-23	nc_1
Btg1	3.55e-27	0.43822	0.908	0.818	6.44e-23	nc_1
Plekho2	8.85e-27	0.656595	0.733	0.571	1.6e-22	nc_1
Arl5b	1.02e-26	0.337624	0.36	0.161	1.85e-22	nc_1
Olr1	3.73e-26	0.809185	0.726	0.559	6.77e-22	nc_1
Hcar2	7.22e-26	0.509733	0.842	0.717	1.31e-21	nc_1
Kctd12	1.19e-25	0.406958	0.944	0.887	2.16e-21	nc_1
Picalm	3.01e-25	0.380821	1	1	5.46e-21	nc_1
Havcr2	3.21e-25	0.455653	0.982	0.96	5.83e-21	nc_1
Usp22	4.39e-25	0.341138	0.764	0.597	7.96e-21	nc_1
Lcp1	7.45e-25	0.453611	0.992	0.977	1.35e-20	nc_1
Zc3h12a	1.12e-24	0.296654	0.412	0.208	2.04e-20	nc_1
Lpar6	1.45e-24	0.431032	0.877	0.752	2.63e-20	nc_1
Eef1a1	1.89e-24	0.284724	0.996	0.993	3.43e-20	nc_1
H1f2	3.68e-24	0.515017	0.856	0.729	6.66e-20	nc_1
Tpm3	1.09e-23	0.428964	0.994	0.994	1.98e-19	nc_1
Rplp0	2.02e-23	0.263826	0.999	0.992	3.66e-19	nc_1
Cd74	2.59e-23	1.32933	0.8	0.706	4.7e-19	nc_1
Bcl6	4.35e-23	0.362157	0.395	0.204	7.89e-19	nc_1
Fam107b	7.27e-23	0.677008	0.689	0.532	1.32e-18	nc_1
RT1-Da	1.04e-22	1.38863	0.537	0.368	1.89e-18	nc_1
Rpl5	1.14e-22	0.267043	0.998	0.988	2.07e-18	nc_1
Rpl7a	2.51e-22	0.264911	0.999	0.993	4.56e-18	nc_1
ENSRNOG00000051885	4.46e-22	0.273704	0.996	0.99	8.09e-18	nc_1
RT1-Ba	8.51e-22	1.19375	0.434	0.261	1.54e-17	nc_1
Srgn	1.25e-21	0.45856	0.902	0.826	2.28e-17	nc_1
Tagap	5.32e-21	0.296705	0.604	0.413	9.66e-17	nc_1
RT1-Db1	1.59e-20	1.50882	0.5	0.341	2.88e-16	nc_1
C3	4.39e-20	0.277052	0.991	0.973	7.96e-16	nc_1
Ddit3	6.22e-20	0.456715	0.538	0.355	1.13e-15	nc_1
Myadm	3.35e-19	0.281258	0.336	0.172	6.07e-15	nc_1
Gnas	6.11e-19	0.271819	0.971	0.939	1.11e-14	nc_1
Rps16	6.74e-19	0.25292	0.997	0.993	1.22e-14	nc_1
Pabpc1	9.28e-19	0.250972	0.942	0.864	1.68e-14	nc_1
Tra2b	1.04e-18	0.263701	0.908	0.837	1.88e-14	nc_1
Rps6.1	2.98e-18	0.259861	0.996	0.991	5.41e-14	nc_1
Tifa	7.06e-18	0.30597	0.932	0.881	1.28e-13	nc_1
Fgd3	1.77e-17	0.374029	0.83	0.743	3.2e-13	nc_1
Zfp36l2	4.24e-17	0.332425	0.937	0.872	7.7e-13	nc_1
H1f4	1.35e-16	0.341597	0.855	0.736	2.45e-12	nc_1
Rassf2	1.36e-16	0.282806	0.697	0.539	2.46e-12	nc_1
Dusp6	1.94e-16	0.404751	0.904	0.824	3.52e-12	nc_1
Tuba1b	2.01e-16	0.345201	0.937	0.875	3.64e-12	nc_1
Eya3	2.89e-16	0.257229	0.972	0.94	5.24e-12	nc_1
Cass4	3e-16	0.46377	0.567	0.411	5.44e-12	nc_1
Hmgcr	5.65e-16	0.331271	0.536	0.379	1.02e-11	nc_1
Ell2	6.33e-16	0.410401	0.692	0.525	1.15e-11	nc_1
Slc25a25	8.85e-16	0.322138	0.575	0.414	1.6e-11	nc_1
Zfp36l1	1.9e-15	0.384828	0.98	0.954	3.45e-11	nc_1
C3ar1	2.46e-15	0.373159	0.768	0.639	4.46e-11	nc_1
Arrdc3	3.61e-15	0.324676	0.455	0.299	6.54e-11	nc_1
Filip1	5.13e-15	0.362404	0.984	0.963	9.3e-11	nc_1
Nucb1	8.03e-15	0.257954	0.882	0.769	1.46e-10	nc_1
Tsc22d3	8.66e-15	0.35385	0.531	0.392	1.57e-10	nc_1
Ivns1abp	1.03e-14	0.279102	0.922	0.855	1.88e-10	nc_1
Cotl1	1.52e-14	0.415536	0.922	0.856	2.75e-10	nc_1
Jmjd1c	2.53e-14	0.253391	0.995	0.99	4.59e-10	nc_1
Cd86	2.73e-14	0.34196	0.741	0.604	4.95e-10	nc_1
Pnrc1	2.56e-13	0.279271	0.868	0.777	4.65e-09	nc_1
Mapkapk2	4.3e-13	0.441657	0.935	0.902	7.8e-09	nc_1
Hmgcs1	9.11e-13	0.302911	0.48	0.331	1.65e-08	nc_1
Idi1	1.33e-12	0.294946	0.386	0.246	2.4e-08	nc_1
Ch25h	1.29e-11	0.332268	0.656	0.522	2.34e-07	nc_1
Dnaaf2	2.11e-10	0.697954	0.317	0.209	3.82e-06	nc_1
Cited2	6.46e-10	0.304671	0.479	0.358	1.17e-05	nc_1
Errfi1	6.49e-09	0.371153	0.427	0.309	0.000117718	nc_1
Tsc22d2	7.13e-09	0.440054	0.82	0.736	0.000129286	nc_1
ENSRNOG00000069624	1.75e-08	0.624587	0.676	0.564	0.000318025	nc_1
Tmx4	4.2e-08	0.377089	0.679	0.595	0.000762135	nc_1
H1f0	2.22e-06	0.343019	0.389	0.307	0.0402147	nc_1
ENSRNOG00000067090	5.47e-06	0.713654	0.653	0.586	0.0991234	nc_1
Rgs2	1.67e-05	0.312137	0.894	0.852	0.303061	nc_1
Pde4b	4.67e-05	0.259186	0.578	0.501	0.846915	nc_1
Efnb2	0.00262624	0.328437	0.343	0.292	1	nc_1
Qk	1.11e-61	0.476299	1	1	2.01e-57	nc_2
Srgap2	6.45e-52	0.345325	1	1	1.17e-47	nc_2
ENSRNOG00000050647	3.21e-43	0.902097	0.478	0.214	5.83e-39	nc_2
Oxr1	2.29e-35	0.355621	1	0.999	4.14e-31	nc_2
Pcmtd1	7.15e-34	0.352644	0.992	0.981	1.3e-29	nc_2
Rapgef5	7.26e-33	0.257204	1	1	1.32e-28	nc_2
Slco2b1	4.73e-32	0.310351	1	0.999	8.57e-28	nc_2
Ophn1	1.63e-31	0.389618	1	0.996	2.95e-27	nc_2
Cbl	1.57e-30	0.375103	0.965	0.931	2.84e-26	nc_2
Fchsd2	8.47e-29	0.306608	1	0.999	1.54e-24	nc_2
Med12l	1.41e-28	0.370057	0.996	0.989	2.56e-24	nc_2
Camk2d	6.44e-27	0.312858	0.993	0.987	1.17e-22	nc_2
Marchf1	4.31e-26	0.401939	0.974	0.933	7.81e-22	nc_2
Wasf2	8.7e-26	0.277725	0.997	0.997	1.58e-21	nc_2
Plcl2	1.36e-25	0.338603	0.992	0.981	2.46e-21	nc_2
Plekha5	3.44e-25	0.357029	0.986	0.977	6.23e-21	nc_2
Pan3	3.49e-25	0.336382	0.971	0.936	6.34e-21	nc_2
Chd9	1.78e-24	0.270277	0.997	0.994	3.22e-20	nc_2
Zfp622	7.16e-24	0.330206	0.988	0.982	1.3e-19	nc_2
Plxdc2	2.99e-23	0.252427	1	1	5.42e-19	nc_2
Mbnl1	5.42e-22	0.258942	1	0.999	9.82e-18	nc_2
Prickle2	7.23e-22	0.341412	0.983	0.962	1.31e-17	nc_2
Ubr3	1.06e-21	0.30328	0.925	0.878	1.92e-17	nc_2
Il6r	3.04e-21	0.275479	0.97	0.954	5.51e-17	nc_2
Magi1	4e-21	0.29147	0.999	0.993	7.26e-17	nc_2
Fbxo11	6.85e-21	0.312705	0.953	0.925	1.24e-16	nc_2
Astn1	1.21e-20	0.4465	0.782	0.671	2.2e-16	nc_2
Nsd1	2.47e-20	0.296149	0.952	0.933	4.48e-16	nc_2
Ncoa3	2.93e-20	0.343414	0.962	0.958	5.32e-16	nc_2
Maml3	3.01e-20	0.284224	0.995	0.992	5.46e-16	nc_2
Rtn1	1.22e-19	0.387208	0.848	0.773	2.21e-15	nc_2
Prkcb	2.49e-19	0.347351	0.975	0.947	4.52e-15	nc_2
Gnaq	2.51e-19	0.280467	0.954	0.939	4.55e-15	nc_2
Sall1	5.44e-19	0.271787	0.984	0.977	9.87e-15	nc_2
Trim33	8.15e-19	0.366117	0.645	0.525	1.48e-14	nc_2
Rsrp1	1.56e-18	0.313536	0.777	0.711	2.83e-14	nc_2
Senp7	1.97e-18	0.324585	0.823	0.75	3.58e-14	nc_2
Kansl1	2.96e-18	0.275605	0.974	0.963	5.37e-14	nc_2
Oplah	3.43e-18	0.341911	0.878	0.818	6.22e-14	nc_2
Mkln1	4.75e-18	0.277331	0.948	0.928	8.61e-14	nc_2
Lcor	5.54e-18	0.296076	0.925	0.886	1e-13	nc_2
Pde3b	1.16e-17	0.313581	0.999	0.995	2.11e-13	nc_2
Fcho2	2.1e-17	0.272968	0.957	0.947	3.8e-13	nc_2
Ptbp3	3.19e-17	0.278532	0.967	0.951	5.78e-13	nc_2
Mark3	3.63e-17	0.278267	0.856	0.783	6.59e-13	nc_2
0610040J01Rik	4.18e-17	0.269825	0.992	0.986	7.59e-13	nc_2
Mertk	7.13e-17	0.329397	0.993	0.992	1.29e-12	nc_2
Cd300a	9.02e-17	0.301349	0.706	0.603	1.64e-12	nc_2
Atp8a2	9.46e-17	0.339123	0.916	0.873	1.72e-12	nc_2
Tsc22d1	1.02e-16	0.270749	0.966	0.952	1.86e-12	nc_2
Atxn7l1	1.09e-16	0.342506	0.75	0.64	1.98e-12	nc_2
Hk2	1.2e-16	0.269681	0.802	0.725	2.18e-12	nc_2
Ets1	2.16e-16	0.312687	0.865	0.814	3.92e-12	nc_2
Taok1	5.07e-16	0.280571	0.92	0.887	9.19e-12	nc_2
Atm	1e-15	0.25121	0.982	0.973	1.82e-11	nc_2
Kdelr3	1.38e-15	0.275939	0.612	0.5	2.5e-11	nc_2
Snapc3	1.49e-15	0.292296	0.481	0.351	2.71e-11	nc_2
Fbxl20	1.53e-15	0.320479	0.688	0.575	2.78e-11	nc_2
Ube3a	2.06e-15	0.299749	0.818	0.747	3.73e-11	nc_2
Mapk14	8.19e-15	0.269687	0.632	0.544	1.49e-10	nc_2
Sh3bp2	9.9e-15	0.279647	0.873	0.802	1.8e-10	nc_2
St8sia4	1.07e-14	0.368534	0.903	0.873	1.94e-10	nc_2
Ppm1l	1.3e-14	0.29247	0.938	0.918	2.36e-10	nc_2
Dclre1c	1.33e-14	0.258244	0.733	0.639	2.42e-10	nc_2
Eps15	1.45e-14	0.264084	0.87	0.847	2.63e-10	nc_2
Tra2a	1.63e-14	0.255277	0.862	0.819	2.96e-10	nc_2
Spred1	2.6e-14	0.254432	0.919	0.873	4.71e-10	nc_2
Nfatc2	4.29e-14	0.269693	0.843	0.766	7.79e-10	nc_2
Tnrc18	4.63e-14	0.269413	0.784	0.733	8.39e-10	nc_2
Abcc5	4.89e-14	0.269451	0.839	0.763	8.86e-10	nc_2
Klhl32	4.91e-14	0.266223	0.952	0.928	8.91e-10	nc_2
Sp3	5.8e-14	0.252081	0.759	0.661	1.05e-09	nc_2
Klra2	7.03e-14	0.345183	0.792	0.733	1.27e-09	nc_2
Gpr63	9.81e-14	0.276938	0.902	0.862	1.78e-09	nc_2
Gal3st4	1.46e-13	0.284558	0.57	0.452	2.65e-09	nc_2
Nck1	1.96e-13	0.259543	0.852	0.8	3.56e-09	nc_2
Cdk19	2.4e-13	0.262511	0.948	0.905	4.36e-09	nc_2
Disc1	2.49e-13	0.25367	0.944	0.93	4.51e-09	nc_2
Cnot2	6.76e-13	0.250374	0.847	0.795	1.22e-08	nc_2
Tmem135	7.48e-13	0.253525	0.916	0.91	1.36e-08	nc_2
Sipa1l2	9.23e-13	0.258174	0.873	0.839	1.67e-08	nc_2
Cped1	1.09e-12	0.345159	0.896	0.859	1.97e-08	nc_2
Rb1cc1	1.5e-12	0.272243	0.912	0.865	2.71e-08	nc_2
ENSRNOG00000063621	1.58e-12	0.265512	0.798	0.732	2.86e-08	nc_2
Zmym4	1.84e-12	0.282309	0.794	0.748	3.33e-08	nc_2
Smad2	2.49e-12	0.272974	0.714	0.641	4.52e-08	nc_2
Rmdn1	3.26e-12	0.318326	0.725	0.648	5.92e-08	nc_2
Msl2	4.59e-12	0.279923	0.828	0.77	8.32e-08	nc_2
Cert1	7.98e-12	0.272874	0.718	0.652	1.45e-07	nc_2
Btbd9	1.15e-11	0.281325	0.815	0.788	2.09e-07	nc_2
Fgd4	1.91e-11	0.287678	0.759	0.704	3.46e-07	nc_2
Nrf1	2.12e-11	0.289121	0.755	0.645	3.84e-07	nc_2
Slit2	5.74e-11	0.421249	0.75	0.673	1.04e-06	nc_2
Peak1	5.8e-11	0.262138	0.933	0.92	1.05e-06	nc_2
Alox5	6.1e-11	0.302798	0.429	0.33	1.11e-06	nc_2
Man1a1	6.86e-11	0.255181	0.843	0.795	1.24e-06	nc_2
Adgra2	9.08e-11	0.256618	0.74	0.657	1.65e-06	nc_2
Ston2	1.02e-10	0.27263	0.794	0.739	1.85e-06	nc_2
Sdk1	1.03e-10	0.283854	0.984	0.966	1.87e-06	nc_2
Mlxip	1.31e-10	0.253317	0.767	0.678	2.38e-06	nc_2
Ppm1e	1.59e-10	0.26594	0.937	0.925	2.89e-06	nc_2
Akt3	1.61e-10	0.30963	0.911	0.907	2.92e-06	nc_2
Rnf169	3.73e-10	0.251419	0.537	0.432	6.77e-06	nc_2
Mctp1	6.52e-10	0.290102	0.827	0.75	1.18e-05	nc_2
Fam168a	7.3e-10	0.266331	0.709	0.665	1.32e-05	nc_2
Crispld1	1e-09	0.25048	0.434	0.336	1.81e-05	nc_2
Rnf38	1.43e-09	0.2564	0.751	0.705	2.6e-05	nc_2
Kcnt2	2.65e-09	0.330583	0.408	0.307	4.81e-05	nc_2
Enpp2	3.06e-09	0.314348	0.662	0.605	5.55e-05	nc_2
Brinp2	5.09e-09	0.2785	0.79	0.744	9.23e-05	nc_2
Nfia	1.29e-08	0.262817	0.961	0.96	0.000233752	nc_2
Sdccag8	1.42e-08	0.273522	0.875	0.872	0.000258354	nc_2
Mast4	2.17e-08	0.352429	0.578	0.502	0.000392649	nc_2
Snx24	2.27e-08	0.260179	0.427	0.335	0.000412348	nc_2
Acer3	3.16e-08	0.271341	0.691	0.639	0.000573279	nc_2
Cradd	4.5e-08	0.280379	0.771	0.747	0.000816127	nc_2
Hist1h2bq	1.05e-07	0.503477	0.537	0.474	0.00190599	nc_2
Negr1	2.32e-07	0.406363	0.509	0.421	0.00420676	nc_2
Klf12	2.04e-06	0.285968	0.41	0.332	0.0369187	nc_2
Grk5	2.59e-06	0.283469	0.636	0.578	0.0470046	nc_2
Wwox	3.68e-06	0.319058	0.801	0.775	0.0666482	nc_2
Slc8a1	1.03e-05	0.278746	0.823	0.824	0.187015	nc_2
H2bc18	2.15e-05	0.26093	0.345	0.28	0.389566	nc_2
Rab7b	3.22e-122	0.779188	0.329	0.005	5.84e-118	nc_3
Gpnmb	5.62e-71	0.598949	0.282	0.01	1.02e-66	nc_3
Abca1	3.08e-41	1.44112	0.847	0.286	5.59e-37	nc_3
6330411D24Rik	8.79e-41	0.701056	0.259	0.019	1.59e-36	nc_3
Cd63	4.12e-37	1.64842	0.988	0.778	7.47e-33	nc_3
Atp1b1	1.46e-35	1.87875	0.918	0.587	2.65e-31	nc_3
Atp6v0c	2.61e-35	1.20411	1	0.943	4.73e-31	nc_3
AABR07048271.1	7.74e-34	0.737852	0.553	0.119	1.4e-29	nc_3
Abcg1	9.94e-32	1.12464	0.859	0.362	1.8e-27	nc_3
Ctsd	2.63e-28	1.17516	1	0.983	4.76e-24	nc_3
Dusp3	1.57e-27	0.419677	0.424	0.08	2.84e-23	nc_3
Cxcl16	2.42e-26	1.15937	0.812	0.357	4.39e-22	nc_3
Rnf150	9.43e-26	1.25623	0.824	0.371	1.71e-21	nc_3
Nrp2	7.01e-25	0.481905	0.329	0.055	1.27e-20	nc_3
Cstb	1.1e-24	1.09976	0.929	0.559	1.99e-20	nc_3
Cd9	2.32e-24	1.14003	0.8	0.407	4.2e-20	nc_3
Pitpnc1	5.32e-24	2.43725	0.906	0.655	9.65e-20	nc_3
Ctsb	2.81e-23	0.888738	1	0.998	5.1e-19	nc_3
Pik3ip1	2.02e-22	0.505088	0.471	0.119	3.67e-18	nc_3
Dhrs9	1.59e-21	1.01045	0.412	0.097	2.88e-17	nc_3
Plxna4	1.36e-20	1.16505	0.624	0.235	2.46e-16	nc_3
Ppargc1b	1.33e-19	0.306508	0.318	0.06	2.41e-15	nc_3
Arl11	3.24e-19	0.852748	0.835	0.495	5.88e-15	nc_3
Plxnc1	3.29e-19	0.523034	0.447	0.119	5.97e-15	nc_3
Dnase2	3.77e-19	0.72262	0.929	0.684	6.84e-15	nc_3
Lgmn	3.55e-18	0.660774	1	1	6.45e-14	nc_3
Arsb	7.29e-18	1.1109	0.929	0.697	1.32e-13	nc_3
Slc25a19	1.96e-17	0.545253	0.612	0.24	3.55e-13	nc_3
Ptma	1.98e-17	0.675652	1	0.987	3.59e-13	nc_3
Nab2	2.28e-17	0.388208	0.318	0.071	4.14e-13	nc_3
Csf1	2.42e-17	0.978161	0.329	0.073	4.38e-13	nc_3
Hmox1	3.61e-17	0.68324	0.788	0.411	6.55e-13	nc_3
Eno2	2e-16	0.281545	0.259	0.05	3.64e-12	nc_3
Cd34	5.17e-16	0.38683	0.388	0.106	9.37e-12	nc_3
Snn	6.11e-16	0.336033	0.365	0.094	1.11e-11	nc_3
Ccl31	7.31e-16	1.19205	0.929	0.687	1.32e-11	nc_3
Tns3	7.76e-16	0.799453	0.965	0.867	1.41e-11	nc_3
Atp6v1d	2.29e-15	0.476831	0.765	0.381	4.15e-11	nc_3
Gabarap	2.55e-15	0.563451	1	0.97	4.62e-11	nc_3
Tyrobp	2.6e-15	0.488062	1	1	4.71e-11	nc_3
Ccl41	7.58e-15	1.48776	0.753	0.405	1.37e-10	nc_3
Hivep3	8.23e-15	1.15778	0.871	0.603	1.49e-10	nc_3
Axl	1.14e-14	0.681496	0.4	0.125	2.07e-10	nc_3
Ctsz	1.39e-14	0.574645	1	0.998	2.53e-10	nc_3
Nfe2l2	2.14e-14	0.66079	0.906	0.679	3.88e-10	nc_3
Olr11	2.75e-14	1.17294	0.941	0.657	4.99e-10	nc_3
Dpp7	6.71e-14	0.633437	0.859	0.655	1.22e-09	nc_3
Hsp90ab1	8.66e-14	0.482359	1	1	1.57e-09	nc_3
Glo1	1.12e-13	0.606692	0.976	0.87	2.03e-09	nc_3
Shtn1	1.35e-13	0.671204	0.659	0.339	2.44e-09	nc_3
Cfl1	8.46e-13	0.518605	1	0.992	1.53e-08	nc_3
Cux1	2.33e-12	0.64087	1	0.992	4.23e-08	nc_3
Grn	3.02e-12	0.450915	1	0.986	5.47e-08	nc_3
Myo1e	4.57e-12	0.831438	0.953	0.781	8.29e-08	nc_3
Pcna	7.29e-12	0.4737	0.753	0.405	1.32e-07	nc_3
RGD1359290	1.38e-11	0.863436	0.518	0.247	2.5e-07	nc_3
Fkbp1a	1.81e-11	0.65057	0.788	0.542	3.28e-07	nc_3
Plekho1	1.84e-11	0.568881	0.847	0.629	3.34e-07	nc_3
Irf2bp2	2.11e-11	0.502811	0.588	0.294	3.83e-07	nc_3
Hvcn1	2.36e-11	0.661005	0.753	0.526	4.28e-07	nc_3
Fth1	2.39e-11	0.406971	1	1	4.33e-07	nc_3
Ran	4.02e-11	0.513917	0.835	0.564	7.29e-07	nc_3
Eif5a	4.05e-11	0.509555	0.953	0.772	7.35e-07	nc_3
Otulinl	4.44e-11	0.583105	0.988	0.928	8.06e-07	nc_3
Renbp	6.18e-11	0.263421	0.435	0.157	1.12e-06	nc_3
Tex2	1.43e-10	0.699645	0.565	0.284	2.59e-06	nc_3
Aebp1	1.8e-10	0.329977	0.318	0.101	3.26e-06	nc_3
Tspan4	3.46e-10	0.277084	0.388	0.137	6.27e-06	nc_3
Calm1.1	3.63e-10	0.510898	0.988	0.958	6.58e-06	nc_3
Ranbp1	5.19e-10	0.480884	0.753	0.482	9.42e-06	nc_3
Sat11	6.93e-10	0.782266	0.976	0.962	1.26e-05	nc_3
ENSRNOG00000048258	7.7e-10	0.430892	0.835	0.592	1.4e-05	nc_3
Eepd1	7.93e-10	0.495917	0.4	0.156	1.44e-05	nc_3
Serbp1	9.37e-10	0.407053	1	0.924	1.7e-05	nc_3
Daglb	1.16e-09	0.650616	0.941	0.814	2.1e-05	nc_3
Lap3	1.2e-09	0.508781	0.965	0.835	2.17e-05	nc_3
Gns	1.28e-09	0.46591	0.953	0.861	2.32e-05	nc_3
Nme2	1.54e-09	0.528547	0.965	0.853	2.8e-05	nc_3
Wbp2	1.64e-09	0.32451	0.588	0.289	2.97e-05	nc_3
Smox	2.36e-09	0.489869	0.824	0.587	4.28e-05	nc_3
Eif3a	2.83e-09	0.489319	0.918	0.854	5.13e-05	nc_3
ENSRNOG00000047931	3.62e-09	0.2973	1	1	6.56e-05	nc_3
Plekhm3	3.96e-09	0.581013	1	0.906	7.18e-05	nc_3
Septin9	4.01e-09	0.339459	0.471	0.219	7.27e-05	nc_3
Atp5f1b	5.37e-09	0.434811	0.953	0.832	9.74e-05	nc_3
Ttyh2	5.89e-09	0.701452	0.776	0.584	0.000106883	nc_3
Tkt	6.22e-09	0.498752	0.871	0.709	0.000112823	nc_3
Gpx1	8.75e-09	0.395064	0.988	0.961	0.000158694	nc_3
Smad3	1.04e-08	0.816574	0.871	0.748	0.000187891	nc_3
Rbpj	1.09e-08	0.52793	0.812	0.615	0.0001976	nc_3
Jpt1	2.22e-08	0.418332	0.976	0.936	0.000403111	nc_3
Pi16	2.29e-08	0.387814	0.412	0.18	0.000415037	nc_3
Eif4a1	2.39e-08	0.473229	0.906	0.859	0.000433552	nc_3
Ifi30	2.69e-08	0.434503	0.988	0.935	0.000487429	nc_3
Npc2	2.95e-08	0.255547	1	1	0.000534207	nc_3
Ncf1	3.74e-08	0.671307	0.929	0.906	0.00067749	nc_3
Actg1	3.99e-08	0.429954	0.988	0.984	0.000723087	nc_3
Rbm3	4.92e-08	0.410731	0.765	0.579	0.00089281	nc_3
Slc25a17	5.81e-08	0.440941	0.929	0.883	0.00105294	nc_3
Eprs	6.04e-08	0.511606	0.871	0.732	0.00109555	nc_3
Icoslg	6.15e-08	0.415668	0.953	0.88	0.00111531	nc_3
Eif4g2	6.45e-08	0.382248	0.976	0.957	0.00117015	nc_3
Slc6a6	6.86e-08	0.396452	0.941	0.851	0.0012444	nc_3
Vegfb	7.09e-08	0.2963	0.412	0.184	0.00128557	nc_3
Vdac2	7.16e-08	0.412505	0.965	0.905	0.00129829	nc_3
Ldlrad3	7.99e-08	0.49271	0.694	0.419	0.00144928	nc_3
Xylt1	8.03e-08	0.564582	0.824	0.583	0.00145641	nc_3
Atf31	8.18e-08	0.832716	0.506	0.25	0.00148314	nc_3
Ftl1	8.96e-08	0.549077	0.988	0.931	0.0016253	nc_3
Cdk5r1	9.98e-08	0.386922	0.588	0.315	0.00180913	nc_3
Relb	1.16e-07	0.31753	0.635	0.356	0.00210639	nc_3
Soat1	1.26e-07	0.617251	0.753	0.531	0.00227748	nc_3
Mafb	1.58e-07	0.423236	0.529	0.277	0.00286481	nc_3
Ppp1r13b	1.64e-07	0.403262	0.471	0.233	0.00297968	nc_3
Gnpda1	1.77e-07	0.258287	0.365	0.153	0.00321136	nc_3
Rufy1	1.81e-07	0.409761	0.682	0.433	0.00327719	nc_3
Fkbp3	2.13e-07	0.421371	0.871	0.661	0.00385689	nc_3
Rragc	2.31e-07	0.354734	0.6	0.349	0.00419333	nc_3
Pebp1	2.48e-07	0.346928	0.882	0.693	0.00449062	nc_3
Hspe1	2.51e-07	0.457467	0.871	0.699	0.00454524	nc_3
Tmsb10	2.57e-07	0.389998	0.988	1	0.00465738	nc_3
Mdn1	2.74e-07	0.340343	0.553	0.308	0.00497577	nc_3
Ptbp1	2.82e-07	0.346754	0.671	0.422	0.0051146	nc_3
Ankh	3.37e-07	0.624963	0.824	0.593	0.00610504	nc_3
Arpc4	3.59e-07	0.377585	0.929	0.853	0.00651057	nc_3
Vat1	3.78e-07	0.425898	0.624	0.413	0.00686117	nc_3
RT1-Ba1	5.09e-07	0.586101	0.635	0.363	0.00923329	nc_3
Pfkp	5.13e-07	0.385511	0.624	0.404	0.00929569	nc_3
Mideas	5.2e-07	0.49991	0.647	0.424	0.00942495	nc_3
Rhbdf2	5.5e-07	0.327116	0.565	0.329	0.00997293	nc_3
Psma7	5.97e-07	0.428409	0.953	0.835	0.0108189	nc_3
Vcam1	6.04e-07	0.279261	0.412	0.199	0.0109529	nc_3
Tuba1c	7.06e-07	0.464521	0.741	0.515	0.0128042	nc_3
Myo5a	7.21e-07	0.510357	0.847	0.643	0.0130729	nc_3
Npl	7.36e-07	0.418926	0.824	0.666	0.0133511	nc_3
Ebna1bp2	7.44e-07	0.269771	0.471	0.247	0.0134922	nc_3
Mrpl17	7.71e-07	0.418834	0.765	0.582	0.0139815	nc_3
Rpl10a	7.82e-07	0.427539	0.965	0.872	0.0141747	nc_3
Rel1	8.78e-07	0.451707	0.953	0.873	0.0159148	nc_3
Grina	9.35e-07	0.315427	0.824	0.588	0.0169553	nc_3
Ncl	9.87e-07	0.456083	0.988	0.892	0.0178954	nc_3
Rnf139	1.11e-06	0.296882	0.965	0.825	0.0200388	nc_3
Mylip	1.12e-06	0.703775	0.906	0.76	0.0203163	nc_3
Eif1a	1.2e-06	0.290694	0.6	0.336	0.0217877	nc_3
Slc7a2	1.22e-06	0.484641	0.518	0.296	0.0220422	nc_3
Msn	1.33e-06	0.324185	1	0.963	0.0241401	nc_3
Cct5	1.4e-06	0.321592	0.929	0.766	0.0254326	nc_3
Parvb	1.44e-06	0.365903	0.753	0.539	0.0261915	nc_3
Ddx21	1.5e-06	0.332025	0.788	0.55	0.027111	nc_3
Chka	1.52e-06	0.568828	0.588	0.363	0.0275995	nc_3
Niban2	1.54e-06	0.282353	0.541	0.306	0.0278367	nc_3
Atp6ap2	1.69e-06	0.282333	0.671	0.429	0.0306351	nc_3
RGD1305464	1.69e-06	0.264863	0.518	0.288	0.0306806	nc_3
Pcbp1	1.79e-06	0.255944	0.776	0.545	0.0325362	nc_3
Id2	2.23e-06	0.351932	0.329	0.15	0.0404556	nc_3
Pkm	2.28e-06	0.529173	0.835	0.693	0.0414232	nc_3
Lsm7	2.6e-06	0.290047	0.565	0.34	0.0471501	nc_3
Apoe	2.6e-06	0.60917	0.976	0.952	0.0471879	nc_3
Hnrnpab	2.67e-06	0.38444	0.824	0.657	0.0483847	nc_3
Prdx1	2.68e-06	0.470808	0.835	0.679	0.0486699	nc_3
Ndufa4	2.75e-06	0.373739	0.953	0.871	0.0497752	nc_3
Atp6v1fnb	2.78e-06	0.395944	0.8	0.653	0.0504844	nc_3
Cox4i1	3.3e-06	0.319653	0.976	0.96	0.0598319	nc_3
Clic4	3.36e-06	0.306999	0.294	0.121	0.0609003	nc_3
Nucb2	3.57e-06	0.315459	0.565	0.346	0.0647349	nc_3
Washc2c	3.7e-06	0.335237	0.835	0.672	0.0671685	nc_3
Cox6a1	3.81e-06	0.345846	0.906	0.852	0.0690431	nc_3
Zdhhc14	3.87e-06	0.473005	0.894	0.79	0.0702495	nc_3
Uqcrb.1	4.53e-06	0.318559	0.812	0.665	0.0822123	nc_3
Bcl2l1	4.6e-06	0.644125	0.8	0.7	0.0833723	nc_3
Myl6	4.74e-06	0.346767	1	0.982	0.0860118	nc_3
Sdk11	4.94e-06	0.389291	0.988	0.971	0.0895316	nc_3
Tomm20	5.08e-06	0.291694	0.882	0.721	0.0920763	nc_3
Lrp1	5.2e-06	0.360209	0.953	0.95	0.0943558	nc_3
Tec	6.02e-06	0.468968	0.918	0.829	0.109084	nc_3
Gclc	6.04e-06	0.403879	0.388	0.19	0.109525	nc_3
Slc37a2	6.28e-06	0.298638	0.482	0.254	0.113794	nc_3
Alpk3	6.36e-06	0.473978	0.647	0.435	0.115332	nc_3
P2rx4	6.68e-06	0.350472	0.6	0.386	0.121196	nc_3
Hnrnpf	6.96e-06	0.332387	0.976	0.934	0.126203	nc_3
Tmem256	7.59e-06	0.411836	0.706	0.537	0.137652	nc_3
RT1-Db11	7.67e-06	0.570962	0.682	0.435	0.139038	nc_3
Fam20c	7.82e-06	0.304607	0.706	0.455	0.141747	nc_3
Sgk1	7.97e-06	0.574758	0.788	0.708	0.14456	nc_3
Mfsd11	8.35e-06	0.287157	0.471	0.27	0.15141	nc_3
Prmt1	8.68e-06	0.276878	0.612	0.374	0.157402	nc_3
Cd741	8.87e-06	0.642839	0.906	0.762	0.160804	nc_3
Hsp90aa1	9.22e-06	0.428611	0.988	0.978	0.167262	nc_3
Slc4a7	9.92e-06	0.487339	0.871	0.823	0.179931	nc_3
Cd831	1.01e-05	0.393025	1	0.978	0.183971	nc_3
Hnrnpa3	1.04e-05	0.289648	0.965	0.941	0.188323	nc_3
Flcn	1.04e-05	0.289323	0.471	0.27	0.189052	nc_3
Epb41	1.11e-05	0.377743	0.906	0.804	0.200558	nc_3
Hmgn1	1.23e-05	0.308818	0.765	0.618	0.222405	nc_3
Comt	1.28e-05	0.337209	0.635	0.472	0.232287	nc_3
Bloc1s1	1.33e-05	0.332962	0.753	0.54	0.241698	nc_3
Fam3c	1.39e-05	0.346314	0.671	0.459	0.252004	nc_3
Bhlhe40	1.4e-05	0.51071	0.482	0.299	0.253925	nc_3
Sod2	1.49e-05	0.343696	0.553	0.335	0.269986	nc_3
Osm	1.53e-05	0.433348	0.4	0.225	0.277802	nc_3
Kpna3	1.58e-05	0.304337	0.647	0.467	0.286166	nc_3
Dennd5a	1.6e-05	0.378476	0.906	0.801	0.290579	nc_3
Hspd1	1.66e-05	0.316047	0.729	0.553	0.301671	nc_3
Gapdh	1.7e-05	0.380848	0.882	0.792	0.30897	nc_3
Arl5b1	1.74e-05	0.399073	0.506	0.282	0.316241	nc_3
Rab20	1.81e-05	0.397644	0.647	0.486	0.328678	nc_3
AABR07002969.1	1.82e-05	0.413575	0.941	0.892	0.329812	nc_3
Icam11	1.87e-05	0.598874	0.776	0.565	0.339328	nc_3
Arhgdia	2.12e-05	0.305223	0.929	0.828	0.384698	nc_3
Dnajc8	2.17e-05	0.320047	0.847	0.681	0.393291	nc_3
Tent5c	2.47e-05	0.503917	0.682	0.526	0.447103	nc_3
Tpm31	2.51e-05	0.286724	1	0.994	0.455223	nc_3
Hspa9	2.57e-05	0.257993	0.706	0.506	0.466357	nc_3
Rplp1	2.66e-05	0.292665	1	0.999	0.482116	nc_3
Rnh1	2.81e-05	0.301887	0.635	0.429	0.510131	nc_3
Atp6v1e1	2.84e-05	0.255142	0.729	0.513	0.51577	nc_3
Scd2	2.92e-05	0.298197	1	0.922	0.529255	nc_3
Nfkbia1	2.95e-05	0.398537	0.941	0.79	0.535191	nc_3
Traf3	3e-05	0.321998	0.682	0.479	0.544205	nc_3
Hnrnpa1	3.2e-05	0.272815	0.824	0.675	0.580243	nc_3
Prkcd	3.36e-05	0.350261	0.741	0.617	0.608722	nc_3
Id1	3.53e-05	0.310631	0.329	0.172	0.640484	nc_3
C31	3.7e-05	0.259369	1	0.984	0.670215	nc_3
Eif4g3	3.77e-05	0.31119	0.988	0.97	0.682952	nc_3
AABR07007675.1	3.93e-05	0.307541	0.941	0.837	0.712448	nc_3
Sdcbp	4.01e-05	0.341996	0.765	0.573	0.726817	nc_3
Map1lc3b	4.19e-05	0.339368	0.647	0.471	0.758907	nc_3
Cct3	4.22e-05	0.265255	0.835	0.641	0.765244	nc_3
Aplp2	4.78e-05	0.304213	0.906	0.751	0.866581	nc_3
Eif11	5.19e-05	0.251227	1	0.979	0.940704	nc_3
Ssr4	5.72e-05	0.283423	0.988	0.936	1	nc_3
Stk38l	5.83e-05	0.311199	0.506	0.293	1	nc_3
Chd4	5.96e-05	0.376652	0.953	0.857	1	nc_3
Mpeg1	6.06e-05	0.295544	1	0.987	1	nc_3
Nes	6.16e-05	0.290628	0.494	0.285	1	nc_3
Padi2	6.47e-05	0.375248	0.859	0.738	1	nc_3
AABR07062138.2	6.74e-05	0.28445	0.388	0.208	1	nc_3
Pfn1	6.93e-05	0.308249	1	0.997	1	nc_3
Rplp2	7.27e-05	0.250023	1	0.997	1	nc_3
Prkar1a	7.57e-05	0.304429	0.859	0.712	1	nc_3
Ifitm2	7.84e-05	0.446766	0.6	0.442	1	nc_3
Naaa	7.94e-05	0.292365	0.776	0.57	1	nc_3
Serf2	8.34e-05	0.273418	1	0.986	1	nc_3
Sun2	8.65e-05	0.265947	0.388	0.213	1	nc_3
Tnfaip31	8.71e-05	0.4801	0.741	0.546	1	nc_3
Selenom	8.72e-05	0.348729	0.894	0.817	1	nc_3
Hypk	8.74e-05	0.367063	0.729	0.56	1	nc_3
Crem	9.06e-05	0.251516	0.541	0.33	1	nc_3
Pbdc1	9.21e-05	0.262174	0.412	0.233	1	nc_3
ENSRNOG00000019655	9.44e-05	0.277282	0.988	0.957	1	nc_3
Zc3h13	9.73e-05	0.323836	0.847	0.695	1	nc_3
Mapre1	0.000103803	0.273461	0.941	0.82	1	nc_3
Ier21	0.000108989	0.431079	0.941	0.837	1	nc_3
Dynll1	0.000111985	0.343288	0.835	0.695	1	nc_3
Atp6v0d1	0.000112098	0.303648	0.776	0.637	1	nc_3
Pdcd5	0.000118028	0.295479	0.729	0.577	1	nc_3
Atp6v1g1	0.00012248	0.312012	0.965	0.966	1	nc_3
Commd9	0.000129805	0.270327	0.588	0.413	1	nc_3
Commd4	0.000130765	0.270785	0.682	0.484	1	nc_3
Zeb2	0.000132521	0.481575	1	0.996	1	nc_3
Rac2	0.000150395	0.303505	0.835	0.679	1	nc_3
U2af1	0.000158457	0.263713	0.729	0.533	1	nc_3
Egr11	0.000175881	0.351798	0.929	0.851	1	nc_3
Fosb	0.000186071	0.255655	0.271	0.123	1	nc_3
Etf1	0.000188052	0.290131	0.706	0.532	1	nc_3
Slc7a1	0.000194908	0.353389	0.424	0.276	1	nc_3
Trem2	0.000214972	0.276898	1	0.985	1	nc_3
Cct6a	0.000216175	0.287209	0.824	0.707	1	nc_3
Gnl3	0.000218262	0.294151	0.506	0.344	1	nc_3
Cpd	0.000222021	0.413057	0.529	0.364	1	nc_3
Frmd4b	0.000222199	0.496694	0.706	0.55	1	nc_3
Sergef	0.000227558	0.261279	0.553	0.352	1	nc_3
Polr2e	0.000274917	0.293029	0.753	0.613	1	nc_3
Fam162a	0.000288446	0.276615	0.718	0.537	1	nc_3
Rufy3	0.000299219	0.382307	0.659	0.477	1	nc_3
P4hb	0.000303993	0.270583	0.859	0.753	1	nc_3
Slc3a2	0.000331259	0.327164	0.694	0.546	1	nc_3
Rps5	0.000331494	0.270085	0.976	0.989	1	nc_3
Npm1	0.000334037	0.334436	0.965	0.887	1	nc_3
Cndp2	0.000354222	0.269152	0.635	0.485	1	nc_3
Ccrl21	0.000355964	0.252628	0.353	0.205	1	nc_3
Cisd1	0.000388275	0.273106	0.659	0.485	1	nc_3
Rps15	0.000403881	0.253238	1	0.996	1	nc_3
Syncrip	0.000404257	0.268562	0.894	0.703	1	nc_3
Hnrnpu	0.00041238	0.275646	0.941	0.907	1	nc_3
Notch2	0.000417703	0.301239	0.624	0.461	1	nc_3
Vps29	0.000419784	0.272309	0.718	0.581	1	nc_3
Cdk14	0.000435792	0.506001	0.729	0.597	1	nc_3
Nme1	0.000448105	0.288148	0.494	0.326	1	nc_3
Zc3h15	0.000452326	0.287514	0.8	0.659	1	nc_3
Wapl	0.000458708	0.273251	0.988	0.983	1	nc_3
Psma4	0.000506024	0.297092	0.788	0.645	1	nc_3
Eef1b2	0.000507969	0.261625	0.988	0.932	1	nc_3
Sec61b	0.000539412	0.309288	0.659	0.503	1	nc_3
RT1-Da1	0.000557628	0.604819	0.635	0.471	1	nc_3
Sh2b2	0.000559931	0.348487	0.6	0.425	1	nc_3
Psme1	0.000563946	0.290188	0.976	0.959	1	nc_3
Snrpf	0.000564646	0.250424	0.647	0.47	1	nc_3
Aimp1	0.000571823	0.252326	0.671	0.501	1	nc_3
Pomp	0.000582645	0.254941	0.894	0.861	1	nc_3
Cct4	0.000588378	0.254498	0.835	0.748	1	nc_3
Uqcrq	0.000601424	0.262714	0.788	0.675	1	nc_3
Psmb7	0.000603824	0.263391	0.682	0.526	1	nc_3
Pdap1	0.000631631	0.270931	0.824	0.654	1	nc_3
Eno1	0.000658902	0.256427	0.729	0.6	1	nc_3
Bsg	0.000677409	0.262058	0.988	0.926	1	nc_3
Hcls1	0.000700275	0.277355	0.918	0.833	1	nc_3
Psme2	0.000750529	0.278349	0.741	0.593	1	nc_3
Ncoa7	0.000993894	0.372475	0.682	0.526	1	nc_3
Eif3j	0.0010849	0.251339	0.918	0.848	1	nc_3
Mcu	0.00109541	0.296508	0.318	0.183	1	nc_3
Dyrk2	0.00110491	0.287876	0.588	0.439	1	nc_3
Anp32e	0.00112163	0.252924	0.647	0.501	1	nc_3
Apbb2	0.00115981	0.383887	0.588	0.454	1	nc_3
Ccnl11	0.00116267	0.431019	0.929	0.864	1	nc_3
Tfeb	0.00118378	0.256445	0.565	0.402	1	nc_3
Gsg1l	0.00121126	0.30175	0.529	0.381	1	nc_3
Irak2	0.00126737	0.269762	0.741	0.579	1	nc_3
Txn1	0.00132028	0.25542	0.8	0.698	1	nc_3
Pttg1ip	0.00133551	0.267906	0.824	0.65	1	nc_3
Ipo7	0.00137241	0.308696	0.847	0.688	1	nc_3
AABR07053516.1	0.0013755	0.286539	0.812	0.676	1	nc_3
Fam50a	0.00139835	0.257281	0.518	0.382	1	nc_3
Fnip2	0.00148831	0.356005	0.871	0.835	1	nc_3
Nsmce2	0.00154513	0.264336	0.729	0.601	1	nc_3
Mfsd1	0.00172376	0.305856	0.482	0.347	1	nc_3
Gab2	0.00172802	0.362768	0.976	0.978	1	nc_3
Nudc	0.00177456	0.251905	0.824	0.712	1	nc_3
C1qbp	0.0019592	0.268256	0.518	0.39	1	nc_3
Rnf149	0.00197577	0.314609	0.718	0.577	1	nc_3
Slfn2	0.00199032	0.515979	0.647	0.547	1	nc_3
Cers6	0.00201792	0.337992	0.753	0.616	1	nc_3
Mif	0.00203225	0.339235	0.694	0.554	1	nc_3
Gna13	0.00216073	0.576592	0.729	0.618	1	nc_3
Ubxn4	0.00225287	0.278068	0.788	0.717	1	nc_3
Ssr1	0.00234408	0.261961	0.8	0.725	1	nc_3
Clip1	0.0025052	0.262795	0.553	0.437	1	nc_3
Tgfbr1	0.00259947	0.315311	1	1	1	nc_3
Bhlhe41	0.00262846	0.296602	0.965	0.964	1	nc_3
Coro1c	0.00273165	0.253453	0.729	0.603	1	nc_3
Adgre1	0.00298724	0.433735	0.929	0.853	1	nc_3
Dnmt3a	0.00319169	0.263126	0.812	0.73	1	nc_3
Cdk6	0.00363538	0.422258	0.624	0.481	1	nc_3
Sqstm1	0.0041148	0.32316	0.741	0.647	1	nc_3
Lipa	0.00412263	0.270735	0.965	0.892	1	nc_3
Ankrd12	0.00453538	0.367217	0.529	0.407	1	nc_3
Elf2	0.00469613	0.338133	0.776	0.704	1	nc_3
Rilpl2	0.00499303	0.265741	0.612	0.461	1	nc_3
Aff4	0.00531087	0.257538	0.906	0.801	1	nc_3
Samd4a	0.0056125	0.36832	0.765	0.627	1	nc_3
P3h3	0.00598085	0.260526	0.988	0.924	1	nc_3
Bcar3	0.0062268	0.463761	0.918	0.84	1	nc_3
Mknk1	0.00632377	0.276102	0.482	0.359	1	nc_3
Nfkb1	0.00635492	0.277685	0.976	0.962	1	nc_3
Morf4l2	0.00665784	0.261077	0.765	0.658	1	nc_3
Riok3	0.00682157	0.277921	0.906	0.806	1	nc_3
Bcl2	0.00701847	0.515962	0.435	0.323	1	nc_3
Herpud11	0.00703853	0.326649	0.753	0.692	1	nc_3
Pmepa1	0.00716839	0.266792	0.824	0.792	1	nc_3
Sik3	0.0077959	0.307744	0.835	0.797	1	nc_3
ENSRNOG00000032135	5.9e-153	0.429842	0.368	0.001	1.07e-148	nc_4
Rsad2	6e-122	0.812118	0.526	0.005	1.09e-117	nc_4
Ifi44l	1.86e-106	1.09797	0.632	0.011	3.37e-102	nc_4
Ifit3	1.83e-97	2.99838	0.632	0.012	3.32e-93	nc_4
Arhgef3	4.45e-88	1.45761	0.526	0.009	8.08e-84	nc_4
Slfn4	2.86e-73	2.69451	0.737	0.026	5.18e-69	nc_4
Irf7	9.57e-72	0.872486	0.526	0.012	1.73e-67	nc_4
Mx2	3.32e-66	4.28706	1	0.06	6.02e-62	nc_4
Oasl	8.46e-59	1.47191	0.579	0.019	1.53e-54	nc_4
Abtb2	3.21e-56	0.535082	0.316	0.005	5.82e-52	nc_4
Oas1k	4.96e-52	0.918362	0.579	0.022	9e-48	nc_4
Zbp1	5.82e-48	0.994776	0.737	0.041	1.06e-43	nc_4
Cxcl10	2.13e-47	4.51676	0.632	0.03	3.87e-43	nc_4
Cmpk2	1.28e-45	1.14711	0.632	0.031	2.33e-41	nc_4
Trim30c	6.53e-35	0.370065	0.368	0.013	1.18e-30	nc_4
Ifit2	2.54e-34	5.05782	1	0.136	4.6e-30	nc_4
Cxcl17	4.87e-29	1.06279	0.842	0.1	8.83e-25	nc_4
AABR07025140.1	1.03e-27	1.70455	0.895	0.127	1.86e-23	nc_4
Mx1	9.79e-24	4.33674	1	0.233	1.78e-19	nc_4
AABR07025272.1	2.1e-23	1.2785	0.684	0.082	3.81e-19	nc_4
Usp18	4.69e-23	2.05498	0.789	0.122	8.51e-19	nc_4
Rtp4	7.47e-22	0.765868	0.684	0.082	1.35e-17	nc_4
F10	1.63e-21	1.04772	0.789	0.114	2.96e-17	nc_4
Adgrg5	2.9e-21	0.736262	0.526	0.049	5.25e-17	nc_4
Ifit1bl	6.46e-21	0.66945	0.526	0.049	1.17e-16	nc_4
Mlkl	4.94e-20	0.576925	0.526	0.051	8.96e-16	nc_4
AC128859.3	6.07e-20	1.02988	0.684	0.091	1.1e-15	nc_4
Slamf9	3.58e-19	0.611055	0.421	0.034	6.49e-15	nc_4
Herc6	3.17e-17	3.27209	1	0.354	5.75e-13	nc_4
ENSRNOG00000065208	3.44e-17	0.905525	0.632	0.091	6.24e-13	nc_4
Clic41	1.26e-16	0.936687	0.737	0.122	2.29e-12	nc_4
Slfn5	1.32e-16	1.67765	0.947	0.271	2.4e-12	nc_4
Samd9	2.25e-16	2.47341	1	0.421	4.09e-12	nc_4
Ifi44	3.26e-16	1.66474	0.947	0.309	5.91e-12	nc_4
RT1-S3	3.73e-16	1.76901	0.947	0.312	6.76e-12	nc_4
Palldl1	2.23e-15	1.69946	0.947	0.296	4.04e-11	nc_4
Dhx58	5.3e-15	0.913814	0.684	0.126	9.6e-11	nc_4
Znfx1	6.99e-14	1.85503	0.842	0.249	1.27e-09	nc_4
Ube2l6	7.07e-14	0.467222	0.368	0.037	1.28e-09	nc_4
Rnf213	1.23e-13	3.22739	1	0.602	2.23e-09	nc_4
Cyp27a1	1.77e-13	0.334819	0.368	0.037	3.21e-09	nc_4
Stat4	2.5e-13	1.59011	1	0.552	4.54e-09	nc_4
Tap1	3.89e-13	0.924306	0.895	0.289	7.05e-09	nc_4
Xaf1	4.26e-13	1.25841	0.789	0.212	7.72e-09	nc_4
Nlrc5	4.9e-13	1.39317	0.684	0.15	8.88e-09	nc_4
Hopx	8.23e-13	0.527087	0.421	0.052	1.49e-08	nc_4
Oasl2	9.44e-13	1.91287	0.947	0.458	1.71e-08	nc_4
Lgals9	9.97e-13	0.845037	0.579	0.105	1.81e-08	nc_4
Tor3a	1.45e-12	1.0395	0.684	0.162	2.64e-08	nc_4
Hsh2d	1.84e-12	1.24526	0.684	0.162	3.33e-08	nc_4
RT1-T24-1	2.15e-12	1.92231	0.947	0.438	3.9e-08	nc_4
Slc25a28	2.59e-12	0.74152	0.842	0.243	4.7e-08	nc_4
Daxx	7.3e-12	0.822749	0.684	0.153	1.32e-07	nc_4
Eif2ak2	9.31e-12	1.76745	0.895	0.404	1.69e-07	nc_4
Sntb1	9.84e-12	1.82945	0.789	0.223	1.78e-07	nc_4
Gbp2	1.11e-11	1.95553	0.789	0.251	2.02e-07	nc_4
Ifih1	1.46e-11	1.76727	0.789	0.265	2.65e-07	nc_4
Irgm	2.41e-11	0.886468	0.684	0.172	4.36e-07	nc_4
Enpp4	3.22e-11	0.737653	0.579	0.11	5.85e-07	nc_4
Isg20	3.42e-11	0.64019	0.474	0.076	6.2e-07	nc_4
Trex1	3.57e-11	0.436877	0.474	0.073	6.47e-07	nc_4
Parp14	6.4e-11	1.7756	0.947	0.676	1.16e-06	nc_4
ENSRNOG00000063679	8.26e-11	1.9336	1	0.844	1.5e-06	nc_4
Gadd45b	1.89e-10	0.311125	0.263	0.026	3.43e-06	nc_4
Ddx58	2.53e-10	1.30001	0.737	0.234	4.59e-06	nc_4
Epsti1	2.63e-10	1.29833	1	0.951	4.77e-06	nc_4
Spats2l	3.07e-10	1.43824	0.947	0.477	5.57e-06	nc_4
MGC108823	8.86e-10	2.09905	0.947	0.742	1.61e-05	nc_4
Sp110	1.4e-09	1.30743	0.947	0.594	2.54e-05	nc_4
Cds1	1.46e-09	0.355732	0.421	0.066	2.65e-05	nc_4
Ifi27l2b	3e-09	0.375197	0.316	0.041	5.43e-05	nc_4
MGC105567	3.19e-09	0.276645	0.263	0.029	5.79e-05	nc_4
Gbp7	3.56e-09	1.15323	0.842	0.384	6.46e-05	nc_4
Igtp	5.99e-09	2.01335	0.895	0.619	0.000108633	nc_4
Lyn	8.23e-09	1.07411	1	1	0.000149269	nc_4
Vav3	9.27e-09	1.22788	0.263	0.031	0.000168052	nc_4
Usp25	9.82e-09	1.22227	1	0.637	0.00017803	nc_4
Cdk141	1.19e-08	1.37442	0.947	0.599	0.000215658	nc_4
Pik3ap1	1.24e-08	1.26541	1	0.925	0.000224989	nc_4
Nampt	1.26e-08	1.05359	0.789	0.299	0.000227684	nc_4
Fcgr3a	1.48e-08	1.68368	1	0.821	0.000268354	nc_4
Dtx3l	1.94e-08	1.02358	0.737	0.275	0.000352443	nc_4
Plaat3	2e-08	0.746484	0.789	0.258	0.000362211	nc_4
ENSRNOG00000067229	2.12e-08	0.552758	0.263	0.033	0.000385203	nc_4
Sp100	3.76e-08	1.14516	0.947	0.898	0.000681407	nc_4
Pafah1b3	4.32e-08	0.317128	0.316	0.047	0.000783158	nc_4
Slfn13	4.34e-08	0.927858	0.947	0.5	0.000786243	nc_4
Samhd1	4.58e-08	1.11037	0.632	0.199	0.000830898	nc_4
Celf2	4.65e-08	0.639436	1	0.999	0.000842841	nc_4
AC126960.1	4.85e-08	0.263394	0.263	0.033	0.000880041	nc_4
Tlr3	1.08e-07	1.10335	1	0.916	0.00195178	nc_4
Tpst1	1.31e-07	0.745353	0.842	0.364	0.00238284	nc_4
Trafd1	1.33e-07	0.86813	0.895	0.496	0.00242066	nc_4
Slfn21	1.39e-07	1.13879	0.895	0.548	0.00252713	nc_4
Ifi47	1.59e-07	1.35603	0.895	0.509	0.00289202	nc_4
Trim56	1.79e-07	0.950753	0.842	0.363	0.00324887	nc_4
Bst2	2.68e-07	0.914807	1	0.775	0.00485513	nc_4
ENSRNOG00000065666	2.7e-07	1.20362	0.842	0.448	0.00488995	nc_4
Smarcal1	3.92e-07	0.800951	0.579	0.186	0.00710609	nc_4
Trim5	4.1e-07	0.976265	0.947	0.879	0.00743292	nc_4
Rnf114	4.12e-07	0.766261	0.684	0.25	0.00747104	nc_4
Ly75	5.69e-07	0.388012	0.474	0.108	0.0103213	nc_4
Trim25	6.52e-07	0.840591	0.737	0.349	0.0118228	nc_4
Ascc3	6.77e-07	1.24085	0.895	0.702	0.0122673	nc_4
Etnk1	1.04e-06	0.97485	0.947	0.72	0.0187913	nc_4
Stat2	1.16e-06	0.864508	0.789	0.381	0.0211046	nc_4
Ch25h1	1.39e-06	1.23286	0.947	0.606	0.0252494	nc_4
Mov10	1.72e-06	0.747988	0.579	0.188	0.0312574	nc_4
Niban1	2.31e-06	1.77525	0.789	0.372	0.0418641	nc_4
Gtf2f2	2.54e-06	0.963125	0.842	0.462	0.0460624	nc_4
Zc3hav1	2.73e-06	1.0036	0.947	0.775	0.0495416	nc_4
Setdb2	3.01e-06	0.64623	0.632	0.253	0.0545045	nc_4
Psmb9	3.33e-06	0.823957	0.842	0.473	0.0604577	nc_4
Xrn1	3.56e-06	0.809867	0.947	0.9	0.0645716	nc_4
RT1-T24-4	3.87e-06	0.568788	0.474	0.143	0.070178	nc_4
Rhoh	3.95e-06	1.13477	0.842	0.482	0.0716393	nc_4
Csf11	4.47e-06	0.372957	0.368	0.08	0.0810003	nc_4
Gbp5	5e-06	1.0801	0.632	0.234	0.0907312	nc_4
Cfb	5.25e-06	1.00968	0.895	0.648	0.0952385	nc_4
Mycbp2	5.94e-06	0.655506	1	0.98	0.107789	nc_4
Magi3	7.57e-06	0.740191	0.789	0.355	0.13733	nc_4
Tbk1	7.76e-06	1.23397	0.737	0.424	0.140683	nc_4
Akap17b	7.79e-06	0.507918	0.474	0.135	0.14124	nc_4
Ciita	8.14e-06	0.497225	0.263	0.047	0.147614	nc_4
Irf1	8.32e-06	1.18105	0.684	0.312	0.150839	nc_4
Atad1	8.69e-06	0.674377	0.947	0.548	0.15763	nc_4
Parp10	9.07e-06	0.753884	0.632	0.284	0.164441	nc_4
Parp9	9.42e-06	1.21578	0.789	0.569	0.170733	nc_4
Cxcl161	1e-05	1.10108	0.737	0.37	0.181319	nc_4
Cgas	1.11e-05	0.477167	0.368	0.088	0.200925	nc_4
Aim2	1.54e-05	0.845478	0.632	0.258	0.278843	nc_4
Srgn1	1.54e-05	1.0112	1	0.874	0.280077	nc_4
Fndc3a	1.64e-05	0.759186	1	0.936	0.298111	nc_4
Pml	1.68e-05	0.746817	0.368	0.101	0.305022	nc_4
Mvd	1.73e-05	0.310981	0.526	0.158	0.313135	nc_4
Cd164	2e-05	0.703323	1	0.766	0.361826	nc_4
ENSRNOG00000065780	2.03e-05	0.328646	0.421	0.115	0.368458	nc_4
Tent4a	2.18e-05	0.590128	0.474	0.164	0.394541	nc_4
Vps13a	2.8e-05	0.731481	0.895	0.649	0.508121	nc_4
Dek	2.86e-05	0.950455	0.895	0.659	0.519273	nc_4
Dennd1a	3.24e-05	0.799547	0.947	0.913	0.586967	nc_4
ENSRNOG00000065120	3.78e-05	0.257421	0.368	0.092	0.685576	nc_4
Rabgap1l	3.88e-05	0.865825	1	0.761	0.703176	nc_4
Sppl2a	4.28e-05	0.654688	1	0.874	0.776787	nc_4
Ccl42	4.72e-05	2.32933	0.789	0.415	0.856132	nc_4
Pradc1	5.38e-05	0.303771	0.263	0.055	0.974798	nc_4
Ncoa2	5.52e-05	0.709051	0.947	0.784	1	nc_4
Rassf8	5.53e-05	0.593309	0.421	0.131	1	nc_4
Gbp4	6.17e-05	0.446696	0.316	0.079	1	nc_4
Dusp16	6.45e-05	0.593073	0.737	0.309	1	nc_4
RGD1563917	7.53e-05	0.462234	0.526	0.197	1	nc_4
Phactr1	8.32e-05	0.741384	1	0.883	1	nc_4
Dtnb	8.34e-05	0.689619	0.789	0.366	1	nc_4
Sp140	8.36e-05	0.676579	0.895	0.681	1	nc_4
Plk2	8.5e-05	0.73343	0.526	0.204	1	nc_4
Nln	0.000112134	0.649294	0.895	0.68	1	nc_4
Axl1	0.000138334	0.735212	0.421	0.133	1	nc_4
Pdia5	0.000153647	0.499554	0.579	0.236	1	nc_4
ENSRNOG00000062645	0.000161022	0.686628	0.474	0.193	1	nc_4
Tle4	0.000162513	0.658152	0.947	0.813	1	nc_4
Mrpl171	0.000172543	0.497532	0.947	0.585	1	nc_4
B3gnt2	0.000178342	0.516564	0.526	0.211	1	nc_4
Dynlt1	0.000195629	0.461597	0.526	0.205	1	nc_4
Adar	0.000195901	0.491972	1	0.737	1	nc_4
Pycard	0.000197683	0.568469	1	0.891	1	nc_4
Itgal	0.000199451	0.633332	0.737	0.392	1	nc_4
MGC95208	0.000207808	0.331493	0.526	0.203	1	nc_4
Trim21	0.000240232	0.561567	0.737	0.368	1	nc_4
Ogfr	0.000243162	0.45828	0.632	0.266	1	nc_4
Card11	0.000264923	1.35293	0.947	0.976	1	nc_4
Tdp1	0.000271901	0.322923	0.421	0.137	1	nc_4
Atf32	0.000273021	1.81953	0.579	0.256	1	nc_4
Capza2	0.000276211	0.484895	1	0.97	1	nc_4
Bcl2a1	0.000291146	1.11956	0.895	0.791	1	nc_4
Abcg2	0.000303953	0.336659	0.263	0.062	1	nc_4
Atp8a1	0.00032187	0.76411	0.947	0.778	1	nc_4
Hcar21	0.00036914	0.781762	0.947	0.796	1	nc_4
Ube2e1	0.000380995	0.553375	0.895	0.74	1	nc_4
Fam13b	0.000388543	0.553705	1	0.783	1	nc_4
Hypk1	0.000400162	0.487608	0.842	0.564	1	nc_4
S100a16	0.000454142	0.252008	0.263	0.066	1	nc_4
Ankfy1	0.000458335	0.407346	0.895	0.613	1	nc_4
Hnrnpf1	0.000459403	0.546729	1	0.934	1	nc_4
Hspa8	0.000593032	0.676273	1	0.95	1	nc_4
Xrn2	0.000595695	0.618263	0.895	0.844	1	nc_4
Pnp	0.000634276	0.905653	0.947	0.907	1	nc_4
Nr3c1	0.000648913	0.636833	0.947	0.921	1	nc_4
B2m	0.000677873	0.449145	1	1	1	nc_4
Itpr1	0.000681685	0.873195	0.789	0.789	1	nc_4
Ifi27	0.000719816	0.707422	0.947	0.884	1	nc_4
Map2k1	0.000720887	0.572057	0.842	0.746	1	nc_4
Fus	0.00072591	0.649442	0.947	0.944	1	nc_4
Vwa5a	0.000726582	0.31995	0.421	0.148	1	nc_4
Prkce	0.000734863	0.67448	0.789	0.446	1	nc_4
Gtpbp1	0.000738906	0.349621	0.368	0.124	1	nc_4
Herc3	0.00074991	0.574346	0.947	0.65	1	nc_4
Cflar	0.000782333	0.537184	0.895	0.677	1	nc_4
Trim26	0.000805776	0.534269	0.526	0.258	1	nc_4
Txndc9	0.00082287	0.376595	0.579	0.311	1	nc_4
Casp4	0.000857201	0.872021	0.895	0.633	1	nc_4
RT1-CE1	0.000939838	0.450796	1	0.938	1	nc_4
Nup50	0.000949757	0.369047	0.737	0.364	1	nc_4
Parp12	0.000974409	0.473047	0.579	0.295	1	nc_4
Rab7a	0.000985832	0.400776	1	0.871	1	nc_4
Rif1	0.000994552	0.431518	0.632	0.299	1	nc_4
Nceh1	0.00100257	0.564259	0.684	0.369	1	nc_4
Fam222b	0.00104757	0.65635	0.947	0.766	1	nc_4
Spg21	0.00105075	0.479314	0.789	0.499	1	nc_4
Cdk2ap2	0.00109618	0.516201	0.789	0.652	1	nc_4
Tp53i11	0.00113338	0.332024	0.316	0.098	1	nc_4
ENSRNOG00000039861	0.00115175	0.599349	0.737	0.461	1	nc_4
Zup1	0.00122887	0.483583	0.895	0.676	1	nc_4
1600014C10Rik	0.00123387	0.500155	0.737	0.427	1	nc_4
Plekha3	0.00125412	0.467645	0.684	0.395	1	nc_4
Ppp2r2a	0.00131007	0.6515	0.842	0.73	1	nc_4
Kat6a	0.00136326	0.547443	0.947	0.852	1	nc_4
Nckipsd	0.00137109	0.268349	0.421	0.157	1	nc_4
Asb13	0.00142425	0.35691	0.526	0.244	1	nc_4
Il15ra	0.00143203	0.714564	0.789	0.508	1	nc_4
Bola3	0.00146051	0.404232	0.474	0.199	1	nc_4
Hsp90ab11	0.00146508	0.46791	1	1	1	nc_4
Dcun1d1	0.00152759	0.417584	0.737	0.461	1	nc_4
Ugcg	0.00156159	0.489135	0.737	0.454	1	nc_4
Hebp1	0.00158135	0.538299	0.474	0.217	1	nc_4
Havcr21	0.00160518	0.612456	1	0.974	1	nc_4
Txn11	0.00161173	0.610166	0.842	0.7	1	nc_4
Gna131	0.00162833	0.992995	0.842	0.62	1	nc_4
Psma71	0.00173085	0.557328	1	0.838	1	nc_4
Pelp1	0.00176371	0.337247	0.421	0.167	1	nc_4
Fmnl2	0.0017647	0.51049	1	0.993	1	nc_4
Abl2	0.00181343	0.619731	0.842	0.643	1	nc_4
Mthfd1	0.00185988	0.33945	0.421	0.166	1	nc_4
Ccdc88a	0.00195388	0.487846	0.895	0.564	1	nc_4
Ext1	0.00206129	0.656106	0.842	0.66	1	nc_4
Agrn	0.00208841	0.366699	0.316	0.109	1	nc_4
Fbxo7	0.0023074	0.315021	0.579	0.267	1	nc_4
Oaf	0.00240144	0.483517	0.842	0.728	1	nc_4
Agt	0.00245406	0.254303	0.421	0.16	1	nc_4
Sfxn2	0.00254759	0.283283	0.526	0.242	1	nc_4
ENSRNOG00000060063	0.0025486	0.299505	0.368	0.135	1	nc_4
Rp9	0.00258251	0.920686	0.632	0.419	1	nc_4
Vcp	0.00258749	0.439786	0.895	0.786	1	nc_4
G3bp2	0.0026018	0.565487	0.842	0.642	1	nc_4
Ctsz1	0.00265646	0.356568	1	0.998	1	nc_4
Eif1a1	0.00271238	0.397357	0.632	0.343	1	nc_4
Rnf31	0.00272709	0.284656	0.474	0.208	1	nc_4
Tspo	0.00274169	0.459921	0.947	0.792	1	nc_4
Pmpca	0.00280587	0.254691	0.474	0.208	1	nc_4
Mllt3	0.00280758	1.10529	0.737	0.518	1	nc_4
Psmb8	0.00282318	0.586909	0.842	0.706	1	nc_4
Kars	0.00288165	0.38658	0.579	0.307	1	nc_4
Vps54	0.00293612	0.581633	0.947	0.892	1	nc_4
Cyld	0.0030783	0.497101	0.842	0.625	1	nc_4
Abcg3l4	0.00311875	0.302602	0.737	0.438	1	nc_4
Hspa5	0.00323547	0.530524	1	0.994	1	nc_4
Dcp2	0.00327363	0.457242	0.579	0.295	1	nc_4
Casp8	0.00332599	0.431005	0.842	0.542	1	nc_4
Crim1	0.00342119	1.12249	0.842	0.691	1	nc_4
Susd6	0.00344071	0.470406	1	0.952	1	nc_4
Stat3	0.00350721	0.718798	0.842	0.639	1	nc_4
Psme21	0.00354647	0.553614	0.842	0.596	1	nc_4
Evl	0.0037124	0.371229	0.947	0.822	1	nc_4
Phip	0.00375245	0.703108	0.895	0.847	1	nc_4
Tcf7l2	0.00375579	1.14635	0.947	0.834	1	nc_4
Ythdf1	0.00375761	0.50161	0.526	0.257	1	nc_4
Hsp90aa11	0.00382867	0.619325	1	0.978	1	nc_4
Plac8	0.00383089	0.827383	0.737	0.636	1	nc_4
Peli1	0.00390032	0.855769	0.947	0.835	1	nc_4
Tut7	0.00396092	0.590362	0.947	0.96	1	nc_4
Lcor1	0.00421668	0.483238	0.947	0.898	1	nc_4
Deaf1	0.00442968	0.250573	0.421	0.176	1	nc_4
Psme11	0.00443121	0.594582	1	0.96	1	nc_4
Rabgef1	0.00451125	0.357501	0.737	0.458	1	nc_4
Hsph1	0.00460347	1.2146	0.737	0.502	1	nc_4
Cfdp1	0.00479619	0.60503	0.842	0.631	1	nc_4
Flvcr1	0.00481942	0.308089	0.421	0.169	1	nc_4
Negr11	0.00491235	1.30301	0.737	0.446	1	nc_4
Rttn	0.0050614	0.447355	0.579	0.293	1	nc_4
Tcirg1	0.00516201	0.395235	0.579	0.325	1	nc_4
Trpm2	0.00518037	0.66445	0.895	0.8	1	nc_4
Abcg3l2	0.00518136	0.519471	0.684	0.389	1	nc_4
Slc2a1	0.00541689	0.670059	0.421	0.207	1	nc_4
Morc3	0.00546032	0.527338	0.842	0.672	1	nc_4
Tmem50a	0.00552546	0.364486	1	0.836	1	nc_4
Ddx211	0.00582545	0.518115	0.789	0.557	1	nc_4
Tbc1d1	0.0062138	0.614537	0.895	0.788	1	nc_4
Hdgfl3	0.00622766	0.369225	0.632	0.313	1	nc_4
Tmem140	0.00643132	0.296267	0.368	0.153	1	nc_4
Canx	0.00650752	0.302213	1	0.995	1	nc_4
Tbc1d8	0.00661178	0.517512	0.526	0.303	1	nc_4
Spag9	0.00673847	0.564305	0.895	0.832	1	nc_4
Mipol1	0.00682196	0.58378	0.684	0.417	1	nc_4
Larp1	0.00693997	0.677201	0.632	0.504	1	nc_4
Atp5mc3	0.00700201	0.329716	0.737	0.463	1	nc_4
Nsmce21	0.00706286	0.48256	0.789	0.604	1	nc_4
RGD1559575	0.00707595	0.385365	0.316	0.124	1	nc_4
Spcs2	0.00729108	0.37971	0.947	0.972	1	nc_4
Nop2	0.00734373	0.290271	0.368	0.159	1	nc_4
Dap3	0.00768082	0.441482	0.526	0.307	1	nc_4
Azi2	0.00783916	0.313905	0.632	0.344	1	nc_4
Csk	0.0080421	0.385351	0.842	0.767	1	nc_4
Dlat	0.00842894	0.253356	0.474	0.227	1	nc_4
Faf2	0.0084594	0.273599	0.737	0.439	1	nc_4
Fkbp8	0.00852227	0.286411	0.684	0.415	1	nc_4
Plekha2	0.0085337	0.434126	0.842	0.688	1	nc_4
Rprd1a	0.00870271	0.430423	0.579	0.332	1	nc_4
Etfdh	0.00887861	0.316502	0.421	0.206	1	nc_4
Grina1	0.00915819	0.405882	0.789	0.595	1	nc_4
Tusc3	0.00924734	0.320564	0.368	0.162	1	nc_4
ENSRNOG00000033429	0.00933	0.429442	0.632	0.383	1	nc_4
Lcp2	0.00959516	1.76532	1	0.953	1	nc_4
Rab201	0.00973194	0.502123	0.684	0.49	1	nc_4
Slc30a5	0.00975147	0.476539	0.474	0.255	1	nc_4
Myo9b	0.00986151	0.366024	1	0.843	1	nc_4
Idh2	0.00988422	0.288409	1	0.891	1	nc_4
Nfkb11	0.009934	0.718783	1	0.962	1	nc_4
