# Supplementary material for: Neuromodulatory co-expression in cardiac vagal motor neurons of the dorsal motor nucleus of the vagus
Source: iScience. 2024 Jul 19;27(8):110549. doi: 10.1016/j.isci.2024.110549 (PMC11338141; doi:10.1016/j.isci.2024.110549)
Supplement: Table S3. Transcriptomic phenotypes of laser capture microdissected cardiac-projecting neurons of the DMV, related to Figure 6 [file mmc4.xlsx]

## Sheet: Sheet1
gene	p_val	avg_log2FC	pct.1	pct.2	p_val_adj	neuronal subtype
Mt-nd4	0.000644003	0.258622	1	0.963	1	ns_1
Hipk2	0.00407338	0.291218	0.5	0.337	1	ns_1
Cpne5	0.00747622	0.297844	0.258	0.117	1	ns_1
Atrx	0.00983513	0.299377	0.879	0.767	1	ns_1
Slc29a3	0.00155895	0.304954	0.288	0.129	1	ns_1
Agpat3	0.00125009	0.318269	0.621	0.448	1	ns_1
Mog	0.00253314	0.319988	0.333	0.16	1	ns_1
AY172581-22	0.00399567	0.322972	0.667	0.491	1	ns_1
AY172581-24	0.000196982	0.329336	1	0.988	1	ns_1
AY172581-9	6.09e-05	0.332829	1	0.988	0.857169	ns_1
Pnisr	0.00589001	0.336855	0.758	0.669	1	ns_1
Syt6	0.000237655	0.338342	0.258	0.08	1	ns_1
Pik3r1	0.00440526	0.347288	0.53	0.374	1	ns_1
Crebbp	0.00256718	0.348223	0.758	0.583	1	ns_1
Padi2	0.00999214	0.35153	0.303	0.166	1	ns_1
X5-8S-rRNA-34	0.00661779	0.359561	1	0.933	1	ns_1
Zcchc24	0.00338128	0.359852	0.379	0.209	1	ns_1
AY172581-1	0.000200039	0.360943	0.909	0.877	1	ns_1
Shank1	0.00182381	0.362398	0.424	0.245	1	ns_1
Pex5l	0.00794174	0.363959	0.318	0.172	1	ns_1
Med13	0.00942724	0.364652	0.394	0.252	1	ns_1
Rabep1	0.00818415	0.377886	0.697	0.663	1	ns_1
Plcl2	0.00419971	0.388226	0.258	0.123	1	ns_1	Fig 6B
Tcf4	0.00391811	0.390441	0.379	0.221	1	ns_1
Fndc5	0.000356033	0.390541	0.455	0.245	1	ns_1
Mt-nd2	7.84e-06	0.392265	1	0.939	0.110234	ns_1
Cd9	0.0011501	0.405458	0.379	0.178	1	ns_1
LOC108348175	0.00820036	0.406391	0.515	0.374	1	ns_1
Lamp2	0.00396238	0.408781	0.455	0.288	1	ns_1
Cst3	0.00247512	0.413582	0.955	0.92	1	ns_1
Efnb3	0.00563899	0.413706	0.318	0.178	1	ns_1
AY172581-13	0.00334082	0.413919	0.394	0.245	1	ns_1
Scn1a	0.00301527	0.416118	0.515	0.319	1	ns_1
Pcp4l1	0.00805089	0.416852	0.318	0.172	1	ns_1
Sfxn5	0.00277604	0.419231	0.606	0.429	1	ns_1
Gpd1	0.00347109	0.41973	0.303	0.147	1	ns_1
Nrgn	0.0097401	0.423821	0.258	0.129	1	ns_1
Col11a2	0.00249384	0.424408	0.439	0.264	1	ns_1
Stag1	0.000156414	0.42491	0.379	0.166	1	ns_1
Slc6a17	0.000365704	0.431661	0.364	0.166	1	ns_1
Rrbp1	0.00267077	0.432885	0.727	0.571	1	ns_1
Impact	0.00513771	0.434944	0.864	0.773	1	ns_1
AY172581-21	0.00715533	0.43813	0.682	0.601	1	ns_1
Wscd1	0.000652354	0.440366	0.455	0.252	1	ns_1
Slc4a4	4.34e-06	0.441086	0.924	0.816	0.061067	ns_1
Aldoc	0.00437169	0.441872	0.955	0.877	1	ns_1
Cmtm5	0.000134948	0.453549	0.424	0.196	1	ns_1
Ankrd40	0.00114785	0.457526	0.439	0.27	1	ns_1
Secisbp2l	0.00396671	0.459478	0.606	0.454	1	ns_1
Mpp2	0.00163684	0.462171	0.258	0.104	1	ns_1	Fig 6B
Unc13c	0.000147406	0.4634	0.258	0.08	1	ns_1	Fig 6B
Sclt1	0.00229837	0.47178	0.455	0.288	1	ns_1
Slc6a5	3.99e-05	0.472281	0.258	0.067	0.560999	ns_1	Fig 6B
Epas1	0.00324669	0.47814	0.545	0.368	1	ns_1
Lamp5	0.00128164	0.490181	0.303	0.123	1	ns_1
Ednrb	0.00014698	0.499522	0.485	0.252	1	ns_1
Gja1	0.00652797	0.500755	0.773	0.761	1	ns_1
Bcan	0.00545957	0.501705	0.424	0.282	1	ns_1
Ttyh1	0.00123727	0.50227	0.848	0.767	1	ns_1
Sparc	0.000101051	0.50762	0.939	0.877	1	ns_1
AY172581-12	0.00692924	0.510347	0.682	0.613	1	ns_1
Dbi	0.00424082	0.511922	0.818	0.742	1	ns_1
Atp1b2	0.00135366	0.513239	0.742	0.607	1	ns_1
Atrn	0.0011758	0.515466	0.606	0.46	1	ns_1
AY172581-23	0.00333671	0.52529	0.53	0.387	1	ns_1
Gpm6a	0.000769478	0.525589	0.712	0.552	1	ns_1
Adam11	0.000100537	0.525856	0.47	0.239	1	ns_1
Mt-nd1	2.11e-07	0.532246	1	0.945	0.00296291	ns_1
Arap2	0.00116907	0.535598	0.485	0.282	1	ns_1
Chd3	0.00327093	0.536596	0.682	0.558	1	ns_1
Slc6a1	0.000228574	0.543513	0.53	0.307	1	ns_1
Scd2	1.59e-06	0.548936	1	0.951	0.0223355	ns_1
Dzip1	5.44e-05	0.562327	0.803	0.669	0.765532	ns_1
Pbx3	8.7e-05	0.578844	0.455	0.239	1	ns_1
AY172581-3	2.74e-05	0.580325	0.879	0.748	0.385864	ns_1
Mtus1	0.000343918	0.582093	0.561	0.374	1	ns_1
Pkp4	0.000105472	0.583422	0.788	0.613	1	ns_1
Egr1	0.00606732	0.586272	0.409	0.245	1	ns_1
Slc12a2	0.00590262	0.586675	0.545	0.417	1	ns_1
AY172581-8	0.000985449	0.602947	0.439	0.258	1	ns_1
C1qtnf4	0.000286958	0.611734	0.333	0.141	1	ns_1
AY172581-15	1.32e-05	0.613745	0.864	0.706	0.185744	ns_1
Ndrg2	9.59e-08	0.624918	0.985	0.92	0.00134848	ns_1
Aqp4	5.22e-07	0.639289	0.909	0.712	0.00733952	ns_1
Plpp3	0.000120343	0.649978	0.727	0.515	1	ns_1
Edil3	0.00035379	0.660861	0.636	0.399	1	ns_1
Sparcl1	6.22e-07	0.687096	0.985	0.92	0.00875199	ns_1
Osbpl1a	0.000495331	0.694096	0.545	0.38	1	ns_1
Atp1a2	6.65e-10	0.700607	0.955	0.81	9.36e-06	ns_1
AY172581-11	2.08e-07	0.702299	0.682	0.38	0.00292948	ns_1
Ermn	1.35e-05	0.703108	0.409	0.16	0.190481	ns_1
Csrp1	0.000672096	0.719196	0.545	0.374	1	ns_1
Slc32a1	0.000499248	0.723515	0.303	0.129	1	ns_1	Fig 3B
Cldn11	0.00649674	0.746588	0.485	0.337	1	ns_1
Kcnc1	0.00122126	0.752005	0.485	0.337	1	ns_1
Gad2	0.00057175	0.758709	0.424	0.245	1	ns_1
AY172581-18	2.13e-07	0.76948	0.924	0.804	0.00300176	ns_1
Calb2	9.04e-08	0.773682	0.606	0.27	0.00127212	ns_1
Rbfox1	1.74e-07	0.778455	0.727	0.393	0.00244151	ns_1
S100b	5.05e-08	0.786714	0.97	0.902	0.000710028	ns_1
Slc17a6	1.24e-07	0.78783	0.439	0.129	0.00174118	ns_1	Fig 6B
AY172581-2	7.74e-09	0.799208	0.955	0.816	0.000108852	ns_1
Mag	1.23e-05	0.86931	0.409	0.172	0.17295	ns_1	Fig 6B
Mobp	5.63e-07	0.870221	0.591	0.276	0.00792608	ns_1
AY172581-14	1.43e-07	0.87113	0.864	0.65	0.00200767	ns_1
Gad1	5.53e-09	0.959779	0.515	0.172	7.77e-05	ns_1	Fig 6B
Tf	0.000598558	0.967782	0.545	0.337	1	ns_1
Penk	7.2e-08	0.993157	0.47	0.166	0.00101214	ns_1	Fig 6B
Mal	9.52e-07	1.03597	0.561	0.264	0.013384	ns_1
Cnp	3.76e-05	1.04808	0.636	0.448	0.528292	ns_1
Bcas1	4.37e-06	1.0568	0.682	0.497	0.0614424	ns_1
Mbp	5.84e-07	1.07635	0.803	0.656	0.00822154	ns_1
Plp1	4.39e-07	1.34517	0.864	0.681	0.00616902	ns_1
Bnip3l	0.0034995	0.250011	0.797	0.535	1	ns_2
Acvr1b	0.00663897	0.250021	0.288	0.135	1	ns_2
Nrdc	0.00384104	0.250052	0.78	0.471	1	ns_2
Kif5b	0.00886397	0.250052	0.949	0.7	1	ns_2
Jag2	1.43e-05	0.250175	0.424	0.141	0.201124	ns_2
Adgrl1	0.000166396	0.250563	0.61	0.288	1	ns_2
Wsb1	0.000721572	0.250616	0.525	0.241	1	ns_2
Ddb1	0.000211404	0.250866	0.576	0.276	1	ns_2
Palm2	3.18e-07	0.250895	0.695	0.276	0.00447923	ns_2
Anapc5	0.00025717	0.251171	0.695	0.359	1	ns_2
Cluh	0.00402051	0.251201	0.678	0.4	1	ns_2
Nab1	8.45e-06	0.251267	0.508	0.182	0.118859	ns_2
Abhd12	0.000153897	0.251345	0.525	0.229	1	ns_2
Tango2	0.000411715	0.251469	0.678	0.347	1	ns_2
Palm3	0.000201319	0.251596	0.407	0.159	1	ns_2
Coa5	0.000219166	0.251611	0.678	0.353	1	ns_2
Arf5	0.000800183	0.251828	0.78	0.435	1	ns_2
Polr2a	6.23e-05	0.252135	0.508	0.218	0.876024	ns_2
RGD1307443	5.53e-05	0.252251	0.424	0.153	0.777599	ns_2
Dgkb	0.00375558	0.252472	0.559	0.324	1	ns_2
Dmtn	0.00294094	0.252545	0.661	0.371	1	ns_2
Spcs2	0.00414582	0.252563	0.644	0.4	1	ns_2
Cox7b	0.00684723	0.252659	0.881	0.582	1	ns_2
Nexmif	0.000714466	0.252661	0.475	0.235	1	ns_2
AABR07018038-1	8.38e-07	0.252988	0.39	0.094	0.0117834	ns_2
Tardbp	0.000984746	0.253081	0.288	0.106	1	ns_2
Cdc27	0.000105252	0.253227	0.424	0.159	1	ns_2
LOC100363116	5.36e-07	0.253242	0.356	0.076	0.00753426	ns_2
Psen2	0.000341562	0.253309	0.559	0.253	1	ns_2
Utp11	9.21e-05	0.25335	0.305	0.094	1	ns_2
LOC100362453	0.000189354	0.253411	0.746	0.388	1	ns_2
LOC100911453	7.33e-05	0.253548	0.441	0.153	1	ns_2
Cope	0.00111123	0.25362	0.576	0.306	1	ns_2
Ubl5	8.15e-05	0.253856	0.695	0.341	1	ns_2
Tlk1	0.000392875	0.253936	0.695	0.359	1	ns_2
Ccdc127	5e-05	0.253975	0.525	0.224	0.702858	ns_2
Rnf220	0.000169783	0.254122	0.695	0.359	1	ns_2
Tmem214	0.000169188	0.254521	0.356	0.129	1	ns_2
Tmem59l	2.2e-05	0.254631	0.763	0.347	0.309796	ns_2
Phc2	0.000355998	0.254723	0.271	0.088	1	ns_2
Eef2	0.00137149	0.254733	0.864	0.524	1	ns_2
Rps6ka2	0.000110503	0.254943	0.305	0.094	1	ns_2
Rrn3	7.26e-05	0.255055	0.424	0.165	1	ns_2
Srpra	0.000300972	0.255091	0.695	0.341	1	ns_2
Zdhhc14	0.00138088	0.255107	0.322	0.135	1	ns_2
RGD1309779	2.63e-05	0.255213	0.288	0.076	0.370469	ns_2
Ing2	0.00391548	0.255448	0.322	0.153	1	ns_2
Ece1	5.21e-05	0.255869	0.271	0.071	0.732185	ns_2
AABR07034315-1	4.95e-06	0.256014	0.339	0.082	0.0696234	ns_2
Ndufs7	0.00651234	0.256329	0.746	0.429	1	ns_2
Mnat1	0.000964116	0.256334	0.508	0.241	1	ns_2
Zdbf2	0.00128405	0.256513	0.695	0.412	1	ns_2
Acvr1c	1.28e-06	0.256659	0.288	0.053	0.0180405	ns_2
Psmd13	0.00249373	0.256693	0.492	0.259	1	ns_2
Prkag2	0.000922865	0.256721	0.356	0.147	1	ns_2
Dnm1l	0.00109318	0.256908	0.746	0.488	1	ns_2
Lysmd2	9.88e-05	0.257219	0.542	0.229	1	ns_2
Kctd2	8.63e-06	0.257293	0.559	0.224	0.121442	ns_2
Irak1	3.48e-05	0.257638	0.254	0.059	0.489956	ns_2
Zrsr1	0.00063019	0.257682	0.763	0.459	1	ns_2
Sdad1	0.000372345	0.257776	0.305	0.1	1	ns_2
Arpc5l	0.0002049	0.25778	0.763	0.394	1	ns_2
Itfg1	0.00123405	0.25806	0.763	0.429	1	ns_2
Coro1a	4.07e-05	0.258192	0.305	0.082	0.572908	ns_2
AABR07040629-1	0.00182635	0.258248	0.475	0.253	1	ns_2
Shc2	2e-06	0.258328	0.424	0.124	0.028102	ns_2
Rbm25l1	0.00260994	0.258379	0.898	0.571	1	ns_2
Lrif1	0.000220652	0.258473	0.356	0.129	1	ns_2
Meis1	6.72e-05	0.258643	0.441	0.165	0.945116	ns_2
Manbal	2.88e-05	0.259062	0.542	0.212	0.404629	ns_2
AABR07072264-4	2.34e-07	0.259219	0.339	0.065	0.00329156	ns_2
Psma4	0.000142877	0.259329	0.864	0.529	1	ns_2
Tpt1	0.00805507	0.259351	0.881	0.588	1	ns_2
Tacc2	0.000331477	0.259413	0.39	0.159	1	ns_2
Igip	0.000156411	0.259517	0.424	0.171	1	ns_2
Cnih2	0.00157155	0.259687	0.458	0.253	1	ns_2
Abcb8	0.000134345	0.259688	0.305	0.094	1	ns_2
Krcc1	5.31e-05	0.260197	0.492	0.194	0.746585	ns_2
Gadd45gip1	8.4e-05	0.260361	0.559	0.253	1	ns_2
RGD1562136	0.000365358	0.260494	0.288	0.1	1	ns_2
Dcun1d5	3.04e-05	0.260537	0.61	0.259	0.427462	ns_2
Hiatl3	0.000187011	0.260846	0.356	0.124	1	ns_2
Psma5	0.000169393	0.260971	0.492	0.218	1	ns_2
Eif4h	0.00646689	0.261011	0.678	0.424	1	ns_2
Ogdhl	0.000338603	0.26108	0.559	0.294	1	ns_2
Glyr1	0.000640264	0.261384	0.661	0.359	1	ns_2
Usp4	0.00125447	0.261674	0.441	0.218	1	ns_2
Ostc	7.11e-05	0.261933	0.678	0.353	0.999672	ns_2
Ctr9	0.00198286	0.261934	0.729	0.441	1	ns_2
Rab15	2.24e-05	0.262177	0.508	0.2	0.315663	ns_2
Pnpla8	0.00534231	0.2623	0.881	0.582	1	ns_2
Dusp3	7.4e-05	0.262342	0.78	0.441	1	ns_2
Rtf1	0.00246711	0.262644	0.627	0.353	1	ns_2
Prkacb	0.000103755	0.262656	0.492	0.206	1	ns_2
Hid1	5.14e-06	0.2639	0.373	0.1	0.0723183	ns_2
Ube2d3	0.0003698	0.263955	0.373	0.141	1	ns_2
Sdhb	0.00121233	0.264044	0.644	0.371	1	ns_2
Cast	0.00414453	0.264231	0.661	0.418	1	ns_2
Slc4a3	0.0001	0.264258	0.814	0.406	1	ns_2
Tceal5	0.000162437	0.264277	0.271	0.082	1	ns_2
Zfr	0.00761074	0.264327	0.966	0.788	1	ns_2
Maea	0.00428807	0.264343	0.525	0.318	1	ns_2
Atp6v1g2	0.00107087	0.264413	0.814	0.524	1	ns_2
Supt20h	7.04e-05	0.264725	0.271	0.076	0.989886	ns_2
Cadm1	0.000956115	0.264933	0.746	0.418	1	ns_2
Thra	0.0058228	0.265459	0.847	0.571	1	ns_2
Pdha1	6.49e-05	0.265627	0.678	0.324	0.913473	ns_2
Tmub1	0.000181105	0.266013	0.271	0.082	1	ns_2
Zfp318	0.00210069	0.266221	0.542	0.294	1	ns_2
Napg	0.000565323	0.266443	0.729	0.435	1	ns_2
Ubxn4	0.00138182	0.266445	0.932	0.588	1	ns_2
Fahd2a	0.000812503	0.266494	0.407	0.176	1	ns_2
Atcay	0.000767049	0.266585	0.746	0.441	1	ns_2
Tox4	0.00043217	0.266665	0.559	0.271	1	ns_2
Rps18	0.000168349	0.266703	0.712	0.371	1	ns_2
Kcnh2	0.00146008	0.266721	0.424	0.212	1	ns_2
Hspa4	0.00845591	0.266867	0.898	0.612	1	ns_2
Prr13	2.79e-05	0.266932	0.458	0.165	0.391906	ns_2
Slc23a2	9.81e-05	0.266955	0.356	0.118	1	ns_2
Tsnax	0.0020043	0.267273	0.373	0.182	1	ns_2
Rgs7	4.91e-06	0.267289	0.627	0.259	0.0690952	ns_2
Kcnma1	0.000287602	0.267463	0.593	0.282	1	ns_2
Dnajb2	0.000641395	0.267542	0.78	0.476	1	ns_2
Zhx1	0.000847095	0.267621	0.525	0.259	1	ns_2
AABR07043951-1	0.000118746	0.268152	0.271	0.076	1	ns_2
Prdx2	0.00164013	0.268258	0.881	0.582	1	ns_2
Plaa	1.14e-05	0.268677	0.525	0.194	0.16017	ns_2
Xpo5	0.000119411	0.26885	0.424	0.165	1	ns_2
Tbca	0.000975265	0.268862	0.644	0.341	1	ns_2
Pbdc1	1.27e-05	0.268871	0.627	0.271	0.178398	ns_2
Eif4b	0.000937429	0.268917	0.661	0.382	1	ns_2
LOC100911576	0.00198015	0.269436	0.915	0.559	1	ns_2
Tmem30a	0.00027111	0.269479	0.542	0.259	1	ns_2
Ccpg1	0.000224936	0.26949	0.763	0.412	1	ns_2
Rpl12	2.85e-06	0.26956	0.322	0.071	0.0401438	ns_2
Ss18l2	0.001377	0.269649	0.254	0.088	1	ns_2
Fhod3	0.0050036	0.269665	0.407	0.206	1	ns_2
Trappc13	0.000574981	0.269671	0.441	0.2	1	ns_2
Rfng	0.000979341	0.269719	0.407	0.176	1	ns_2
Dbnl	0.000105716	0.269773	0.695	0.329	1	ns_2
Sec61b	0.000424285	0.269805	0.373	0.153	1	ns_2
Kras	1.46e-05	0.270058	0.797	0.376	0.205944	ns_2
Dapk3	1.08e-05	0.270551	0.424	0.135	0.152538	ns_2
Fbxl3	0.000298014	0.270692	0.407	0.165	1	ns_2
Eif2a	9.69e-05	0.270996	0.356	0.124	1	ns_2
Ap3b2	0.00778303	0.271187	0.932	0.624	1	ns_2
AABR07013086-1	0.00062423	0.271198	0.576	0.288	1	ns_2
Polr2m	3.63e-06	0.271249	0.39	0.112	0.0510654	ns_2
Parg	3.23e-05	0.271329	0.458	0.176	0.454396	ns_2
Usp30	3.66e-07	0.271461	0.458	0.124	0.00515471	ns_2
LOC306766	0.00180065	0.271497	0.492	0.247	1	ns_2
Tmem114	8.81e-09	0.271558	0.288	0.029	0.000123892	ns_2	Fig 6B
Dlc1	1.78e-05	0.271684	0.458	0.165	0.250497	ns_2
Syf2	0.000391164	0.272063	0.678	0.382	1	ns_2
AABR07031491-2	0.000324505	0.272134	0.695	0.359	1	ns_2
Akirin1	4.61e-05	0.272193	0.458	0.171	0.647826	ns_2
Stard3nl	0.000787621	0.272435	0.424	0.194	1	ns_2
Fcho1	6.17e-05	0.27256	0.271	0.071	0.868182	ns_2
Oxct1	0.00201421	0.272578	0.492	0.271	1	ns_2
Pmvk	4.15e-05	0.272846	0.407	0.147	0.583329	ns_2
Ndufaf3	0.00517192	0.273133	0.322	0.153	1	ns_2
Rack1-1	0.000351653	0.273257	0.763	0.424	1	ns_2
Tmem259	9.41e-07	0.273505	0.61	0.218	0.0132322	ns_2
Dnajc6	0.000885498	0.273617	0.627	0.341	1	ns_2
Ankib1	0.000320633	0.274739	0.542	0.253	1	ns_2
Snx11	2.91e-05	0.274749	0.322	0.094	0.409979	ns_2
AABR07072356-1	0.000273398	0.275007	0.424	0.176	1	ns_2
Mcrs1	0.00118939	0.275165	0.271	0.1	1	ns_2
LOC103694506	1.42e-05	0.275733	0.288	0.071	0.20028	ns_2
Por	3.63e-05	0.2758	0.559	0.235	0.51017	ns_2
Ppip5k1	0.00115671	0.275802	0.644	0.335	1	ns_2
Fstl5	2.67e-05	0.2759	0.339	0.1	0.37564	ns_2
Gabrb1	0.000486967	0.27593	0.576	0.282	1	ns_2
AABR07019086-1	0.0015216	0.275987	0.61	0.335	1	ns_2
Trim46	4.47e-06	0.276045	0.305	0.071	0.0629119	ns_2
Mrpl20	0.000193481	0.276353	0.525	0.247	1	ns_2
Tes	3.3e-06	0.276367	0.475	0.153	0.046437	ns_2
Strip1	0.000357898	0.276609	0.441	0.194	1	ns_2
Brk1	0.000699282	0.276661	0.593	0.318	1	ns_2
Ndufaf5	2.69e-05	0.276664	0.356	0.106	0.377988	ns_2
Tbce	4.58e-05	0.276715	0.441	0.171	0.644138	ns_2
Cd99	0.000156236	0.276885	0.39	0.147	1	ns_2
Hspbp1	0.00103916	0.277181	0.525	0.276	1	ns_2
Ech1	4.47e-06	0.277221	0.729	0.329	0.0628234	ns_2
RGD1560212	0.000112732	0.277282	0.407	0.159	1	ns_2
Ckap5	0.00501532	0.27781	0.627	0.412	1	ns_2
Ostm1	4.54e-05	0.27814	0.441	0.165	0.639034	ns_2
Dgcr2	0.00410745	0.278271	0.424	0.229	1	ns_2
Tomm34	4.17e-05	0.278273	0.525	0.229	0.586503	ns_2
Mrps33	0.00149822	0.278565	0.475	0.235	1	ns_2
Appl1	0.000574762	0.278815	0.678	0.376	1	ns_2
Rhbdl1	0.000108056	0.278872	0.39	0.153	1	ns_2
Agtpbp1	1.5e-05	0.279195	0.831	0.382	0.211431	ns_2
Arhgef9	0.000788985	0.279242	0.949	0.694	1	ns_2
Tmem184b	0.000379354	0.279595	0.424	0.176	1	ns_2
Smarce1	0.001494	0.279685	0.339	0.147	1	ns_2
Cdk5	0.000775543	0.279849	0.475	0.235	1	ns_2
Rpl10	0.000388883	0.279904	0.441	0.206	1	ns_2
Cmip	0.000398361	0.28013	0.949	0.571	1	ns_2
Pdcd4	5.06e-05	0.280246	0.78	0.353	0.711885	ns_2
Higd2a	7e-06	0.280469	0.542	0.2	0.0984059	ns_2
Hcn3	0.000161186	0.280761	0.39	0.153	1	ns_2
Khdrbs3	0.000131834	0.280958	0.458	0.188	1	ns_2
Ubr4	0.000483711	0.281361	0.864	0.535	1	ns_2
Akr1e2	2.77e-08	0.28281	0.288	0.035	0.000389592	ns_2	Fig 6B
Erlec1	0.00445995	0.283182	0.746	0.518	1	ns_2
AC134224-3	0.000142875	0.283268	1	0.994	1	ns_2
Arhgap35	4.97e-05	0.283302	0.661	0.294	0.698622	ns_2
Tma7	0.00114971	0.283794	0.881	0.582	1	ns_2
Cenpc	0.000433361	0.283801	0.441	0.194	1	ns_2
Snapin	0.00329068	0.284458	0.559	0.335	1	ns_2
Ap2a2	3.98e-05	0.284459	0.492	0.194	0.559697	ns_2
Myh10	0.00785048	0.284514	0.915	0.706	1	ns_2
Pcyt2	0.000190962	0.284575	0.576	0.259	1	ns_2
LOC103690149	3.5e-06	0.284968	0.373	0.1	0.0492356	ns_2
LOC103692716	0.00287795	0.285018	0.881	0.688	1	ns_2
Rps27l	5.25e-05	0.285219	0.305	0.088	0.738193	ns_2
Bsg	0.00294476	0.285271	0.949	0.718	1	ns_2
Psmd5	3.18e-07	0.285395	0.288	0.047	0.00447089	ns_2	Fig 6B
Mrpl14	0.000812279	0.285696	0.339	0.141	1	ns_2
Cd99l2	8.58e-05	0.285846	0.966	0.659	1	ns_2
Tmx4	0.00146248	0.286174	0.966	0.7	1	ns_2
Xpnpep1	1.52e-07	0.286283	0.39	0.088	0.00213557	ns_2
Commd1	5.12e-05	0.286389	0.475	0.182	0.720476	ns_2
Hmgn3	3.69e-06	0.286961	0.542	0.194	0.0519699	ns_2
Akap11	0.00264653	0.286979	0.915	0.6	1	ns_2
Psmd4	6.94e-05	0.287334	0.729	0.371	0.976085	ns_2
Lrrtm3	9.69e-06	0.287754	0.39	0.118	0.136347	ns_2
Prkci	7.31e-05	0.287829	0.305	0.094	1	ns_2
AABR07040855-1	1.71e-05	0.287862	0.424	0.147	0.240944	ns_2
Rpl18a	0.0076542	0.287969	0.797	0.524	1	ns_2
B3galnt1	1.96e-05	0.287993	0.407	0.135	0.275728	ns_2
Ntan1	5.22e-05	0.288015	0.627	0.282	0.734563	ns_2
Acadm	0.0003297	0.288027	0.508	0.229	1	ns_2
Rac1	0.000121514	0.288066	0.864	0.465	1	ns_2
Crebrf	0.00225385	0.288256	0.864	0.612	1	ns_2
Ube4b	0.000195098	0.288307	0.559	0.265	1	ns_2
Tspan13	1.41e-06	0.288429	0.695	0.288	0.0198327	ns_2
Plekha5	0.00834312	0.288631	0.373	0.206	1	ns_2
Slc9a6	6.82e-05	0.288631	0.729	0.365	0.959683	ns_2
Fam20c	0.000739395	0.288673	0.39	0.171	1	ns_2
Fhl1	1.46e-05	0.288815	0.559	0.224	0.20528	ns_2
Fam193b	0.000489018	0.28903	0.458	0.218	1	ns_2
Me2	0.000131392	0.289085	0.407	0.159	1	ns_2
Lars1	0.000115085	0.289467	0.644	0.335	1	ns_2
AABR07040412-1	3.54e-08	0.289626	0.271	0.029	0.000498521	ns_2	Fig 6B
Timm8b	0.00191461	0.289723	0.898	0.588	1	ns_2
Trappc5	4.3e-07	0.289771	0.39	0.094	0.00604661	ns_2
Mif	0.000184251	0.289803	0.508	0.229	1	ns_2
Tollip	0.000133772	0.289861	0.39	0.147	1	ns_2
Dapk1	1.6e-05	0.289885	0.492	0.188	0.225323	ns_2
Sugt1	0.000869748	0.290383	0.797	0.494	1	ns_2
Slirp	9.32e-05	0.290442	0.508	0.218	1	ns_2
Smarcd1	0.00573675	0.29052	0.424	0.241	1	ns_2
Mid2	7.03e-09	0.290567	0.356	0.053	9.9e-05	ns_2
Pdgfa	1.12e-05	0.290658	0.644	0.271	0.157795	ns_2
Rflnb	4.08e-05	0.290766	0.339	0.106	0.574253	ns_2
Adgrl2	4.62e-05	0.291369	0.593	0.247	0.650462	ns_2
Swi5	1.49e-05	0.291439	0.678	0.282	0.209063	ns_2
Rbx1	0.000118746	0.291459	0.271	0.076	1	ns_2
Tspan3	0.00174053	0.291635	0.932	0.594	1	ns_2
Ppfia2	0.000173648	0.291679	0.644	0.306	1	ns_2
Polr2b	0.000146962	0.292324	0.542	0.247	1	ns_2
Evl	3.14e-06	0.29268	0.915	0.476	0.0441107	ns_2
Odr4	0.000111322	0.293023	0.271	0.076	1	ns_2
Pcdh17	0.00277851	0.293038	0.593	0.376	1	ns_2
Wfs1	3.2e-08	0.293045	0.339	0.053	0.000449703	ns_2
Rufy3	2.19e-06	0.29334	0.864	0.429	0.0308077	ns_2
Aktip	0.000338134	0.293674	0.661	0.353	1	ns_2
Necap1	9.34e-06	0.294305	0.78	0.371	0.131323	ns_2
Wdr7	0.00014264	0.294349	0.729	0.406	1	ns_2
Psmd3	1.92e-06	0.294625	0.492	0.159	0.0270656	ns_2
Dock7	0.000197551	0.294663	0.458	0.188	1	ns_2
Arid1b	9.05e-05	0.2947	0.644	0.312	1	ns_2
Elavl4	0.00334443	0.295144	0.881	0.553	1	ns_2
Rpl14	0.00237442	0.295256	0.831	0.518	1	ns_2
Stmn4	0.00217758	0.295546	0.729	0.429	1	ns_2
Fkbp4	0.00143865	0.295637	0.644	0.359	1	ns_2
Sdc3	0.00012806	0.296015	0.678	0.335	1	ns_2
RGD1560015	9.19e-05	0.296048	0.559	0.247	1	ns_2
Timm10	0.000471874	0.296058	0.441	0.2	1	ns_2
Ccdc28a	8.49e-05	0.296411	0.441	0.171	1	ns_2
Cryzl1	0.000132834	0.296776	0.322	0.112	1	ns_2
Dld	0.000109222	0.296855	0.576	0.253	1	ns_2
Rpn1	0.0012743	0.297233	0.678	0.406	1	ns_2
AABR07033020-1	5.53e-05	0.297407	0.542	0.241	0.777464	ns_2
Ube2r2	1.6e-05	0.297545	0.525	0.2	0.225635	ns_2
Ric8a	6.36e-08	0.297563	0.644	0.206	0.000894684	ns_2
Ublcp1	0.00175517	0.297727	0.627	0.353	1	ns_2
Vps35	0.000342862	0.297785	0.678	0.4	1	ns_2
Ppp1ca	0.00100827	0.297842	0.797	0.476	1	ns_2
Adipor1	2.5e-05	0.298042	0.559	0.229	0.351134	ns_2
Cdh7	6.49e-05	0.298102	0.356	0.118	0.912664	ns_2
Smim12	2.11e-05	0.298571	0.339	0.1	0.296331	ns_2
Cacna1e	2.44e-05	0.29863	0.542	0.218	0.343422	ns_2
Mfsd6	0.000145651	0.29869	0.729	0.365	1	ns_2
Ube2e3	1.97e-05	0.298783	0.644	0.3	0.276422	ns_2
Tmem50a	2.63e-05	0.298883	0.627	0.282	0.369973	ns_2
Cops3	0.000694571	0.298968	0.576	0.288	1	ns_2
Srp19	2.44e-05	0.299125	0.475	0.176	0.343794	ns_2
Samm50	2.41e-06	0.299365	0.525	0.176	0.0338574	ns_2
Gpaa1	0.000250479	0.299417	0.373	0.147	1	ns_2
AABR07012795-1	9.54e-06	0.299636	0.39	0.118	0.134249	ns_2
Cend1	3.81e-05	0.299716	0.915	0.512	0.535274	ns_2
Ppp1r11	1.86e-05	0.299769	0.492	0.182	0.262044	ns_2
Leprotl1	5.45e-05	0.300004	0.542	0.229	0.766269	ns_2
Ccng1	8.06e-05	0.300125	0.661	0.359	1	ns_2
RragB	0.00121978	0.300293	0.831	0.5	1	ns_2
Bcam	0.00020936	0.300733	0.475	0.218	1	ns_2
Rab5if	0.00016606	0.300827	0.339	0.118	1	ns_2
Acox1	0.000229742	0.301034	0.458	0.2	1	ns_2
Cat	0.00137154	0.301165	0.525	0.288	1	ns_2
Txnrd1	0.000457051	0.301437	0.576	0.3	1	ns_2
Mrpl23	2.64e-06	0.301448	0.305	0.065	0.0370653	ns_2
Abcc5	0.00137998	0.30154	0.559	0.3	1	ns_2
Zcchc17	0.0034204	0.301589	0.746	0.506	1	ns_2
Ndufab1	0.000470317	0.302273	0.441	0.182	1	ns_2
Ywhaq	0.0014914	0.302456	0.814	0.488	1	ns_2
Srsf3	0.000181009	0.302476	0.678	0.324	1	ns_2
Gdf1	0.000422432	0.302695	0.424	0.188	1	ns_2
Cers1	0.000422432	0.302695	0.424	0.188	1	ns_2
Tpm3	5.48e-05	0.302717	0.712	0.347	0.770385	ns_2
G6pd	3.41e-05	0.302809	0.458	0.171	0.479361	ns_2
Atic	7.1e-06	0.302819	0.492	0.176	0.0999069	ns_2
Slc35b1	0.000502036	0.303048	0.678	0.388	1	ns_2
Usp35	1.36e-05	0.303323	0.373	0.112	0.190699	ns_2
Tmem178a	0.000205351	0.303387	0.424	0.176	1	ns_2
Lypla2	4.27e-06	0.303427	0.576	0.235	0.0600185	ns_2
Nrip3	0.000243579	0.303498	0.915	0.624	1	ns_2
Psmb3	0.00050341	0.303563	0.712	0.424	1	ns_2
Tsn	0.00167591	0.303921	0.712	0.429	1	ns_2
Zc3h15	0.00689887	0.303927	0.746	0.529	1	ns_2
LOC300249	1.88e-05	0.304175	0.39	0.129	0.264251	ns_2
Atp5f1b	0.00316217	0.304526	0.983	0.729	1	ns_2
LOC100363268	0.00113636	0.304565	0.508	0.253	1	ns_2
Ino80c	0.000102107	0.304588	0.458	0.182	1	ns_2
Rtl8a	0.000821384	0.304636	0.746	0.447	1	ns_2
Capza2	0.00110606	0.304784	0.864	0.535	1	ns_2
Atp5pf	0.00156637	0.304858	0.78	0.5	1	ns_2
Snap91	0.00210986	0.304992	0.831	0.506	1	ns_2
Clip3	0.00106527	0.30512	0.915	0.588	1	ns_2
Klhdc10	0.000482405	0.305257	0.542	0.271	1	ns_2
Tcf25	0.000444293	0.305314	0.966	0.753	1	ns_2
Eid1	0.000511957	0.305449	0.915	0.6	1	ns_2
Sgsm1	9.43e-05	0.305508	0.644	0.335	1	ns_2
Cgref1	1.47e-06	0.305556	0.322	0.071	0.0206743	ns_2
Ttyh3	2.59e-05	0.306203	0.492	0.182	0.364032	ns_2
LOC100362751	0.000134615	0.306287	0.627	0.318	1	ns_2
Hacd3	0.00489272	0.306373	0.763	0.518	1	ns_2
Sptan1	0.00175534	0.306454	0.915	0.576	1	ns_2
Bola2	2.24e-06	0.306568	0.475	0.159	0.0314863	ns_2
Tbc1d9	0.00109	0.306831	0.525	0.276	1	ns_2
Atp5f1a	0.000244869	0.307108	0.695	0.371	1	ns_2
Usp11	0.000335999	0.307133	0.881	0.541	1	ns_2
Antkmt	3.88e-05	0.307247	0.373	0.118	0.545929	ns_2
Nop16	0.00112276	0.307254	0.39	0.176	1	ns_2
Ndufa11	0.00435926	0.307758	0.78	0.524	1	ns_2
Snrnp27	5.9e-05	0.307991	0.678	0.347	0.829416	ns_2
Gstp1	0.000521633	0.308482	0.763	0.453	1	ns_2
Nhlh2	1.06e-05	0.308626	0.356	0.1	0.148459	ns_2
Prdx5	3.07e-05	0.308685	0.797	0.412	0.431123	ns_2
Tmem150c	0.000191942	0.309101	0.492	0.218	1	ns_2
Mff	6.54e-05	0.309152	0.831	0.435	0.919274	ns_2
Plod2	8.66e-07	0.309507	0.305	0.059	0.0121744	ns_2
Snap25	9.17e-05	0.309676	1	0.888	1	ns_2
Lsm4	0.00090665	0.30987	0.373	0.165	1	ns_2
Rnf34	0.000152671	0.309899	0.542	0.253	1	ns_2
Kif5a	0.00182381	0.310168	0.983	0.835	1	ns_2
Rab4a	1.37e-07	0.310292	0.475	0.124	0.00192522	ns_2
Fam131a	5.64e-05	0.31064	0.373	0.124	0.793932	ns_2
Hadha	6.05e-05	0.310679	0.78	0.4	0.850592	ns_2
Myef2	2.64e-05	0.311676	0.576	0.247	0.371651	ns_2
Ube2l3	0.000133215	0.311807	0.627	0.318	1	ns_2
Cox6a1	0.00117138	0.311975	0.966	0.635	1	ns_2
Nsdhl	3.56e-05	0.312173	0.356	0.118	0.500986	ns_2
Fam13b	0.000390517	0.31228	0.797	0.441	1	ns_2
Col5a2	0.00342685	0.312386	0.254	0.1	1	ns_2
Atp6ap1	5.69e-05	0.312549	0.797	0.412	0.800115	ns_2
Grn	0.00024798	0.312637	0.458	0.194	1	ns_2
Rnd3	3.29e-06	0.312753	0.559	0.218	0.0463459	ns_2
Washc4	1.56e-05	0.312931	0.525	0.2	0.21985	ns_2
Cisd3	3.42e-05	0.313031	0.593	0.265	0.480634	ns_2
Prps1	9.49e-05	0.313103	0.508	0.212	1	ns_2
RGD1562987	0.000851085	0.313203	0.576	0.318	1	ns_2
Tenm3	1.81e-10	0.313474	0.441	0.071	2.54e-06	ns_2
Lrrc47	0.0025801	0.313606	0.407	0.2	1	ns_2
Arpc3	0.000120953	0.313648	0.593	0.276	1	ns_2
Crip2	0.00036035	0.313714	0.61	0.294	1	ns_2
Inpp5a	6.69e-06	0.313808	0.373	0.106	0.0940793	ns_2
Znhit1	0.000202123	0.313849	0.525	0.247	1	ns_2
Dab2ip	0.000472972	0.31386	0.424	0.188	1	ns_2
Rpl23	0.00132112	0.313996	0.864	0.529	1	ns_2
Klc2	0.000215221	0.314051	0.814	0.435	1	ns_2
Uba1	0.000278367	0.314273	0.627	0.318	1	ns_2
Ncdn	0.000806038	0.314731	0.966	0.7	1	ns_2
Rpl11	3.26e-05	0.314861	0.61	0.276	0.457853	ns_2
Srsf12	7.86e-06	0.31493	0.356	0.1	0.110614	ns_2
Camk2d	9.59e-05	0.315333	0.627	0.294	1	ns_2
Rab9b	0.000147674	0.315525	0.78	0.429	1	ns_2
Ifi27	0.002184	0.316375	0.661	0.371	1	ns_2
Bag1	0.00034602	0.316408	0.458	0.206	1	ns_2
Gpr176	1.56e-05	0.31719	0.424	0.141	0.219327	ns_2
Iqch	1.75e-06	0.317378	0.322	0.076	0.0245883	ns_2
Syn2	7.28e-05	0.317469	0.661	0.318	1	ns_2
Zfhx2	1.79e-05	0.317763	0.356	0.106	0.252431	ns_2
Anxa5	1.81e-07	0.317766	0.797	0.329	0.00254882	ns_2
Map2k5	3.94e-07	0.317937	0.373	0.088	0.00554036	ns_2
Eef1b2	6.61e-05	0.318015	0.78	0.406	0.929123	ns_2
Snx12	4.41e-07	0.318033	0.407	0.1	0.00619935	ns_2
Sgpp1	1.44e-05	0.318263	0.322	0.088	0.201987	ns_2
Rundc3a	0.000468235	0.318514	0.61	0.318	1	ns_2
Stat3	5.59e-07	0.318627	0.559	0.188	0.00786131	ns_2
Prdx3	7.69e-05	0.318989	0.492	0.206	1	ns_2
Luc7l	7.56e-08	0.319056	0.695	0.271	0.00106395	ns_2
Btbd1	7.31e-05	0.319144	0.627	0.3	1	ns_2
Grina	0.00201565	0.319306	0.949	0.694	1	ns_2
Golim4	0.000196278	0.319329	0.627	0.3	1	ns_2
Lmna	8.9e-06	0.319339	0.627	0.276	0.125121	ns_2
Dgke	6.6e-05	0.31946	0.441	0.176	0.928926	ns_2
Sybu	0.00089474	0.320182	0.373	0.176	1	ns_2
Topors	0.000117567	0.320815	0.814	0.412	1	ns_2
Bap1	7.23e-05	0.321182	0.627	0.288	1	ns_2
Reep2	7.2e-06	0.321209	0.881	0.465	0.101243	ns_2
Polr2g	3.24e-06	0.321467	0.39	0.118	0.0455957	ns_2
Ndufb6	4.9e-05	0.321611	0.678	0.318	0.689014	ns_2
Ndufb2	0.000387027	0.322053	0.78	0.471	1	ns_2
Gga1	3.87e-05	0.322091	0.39	0.135	0.545024	ns_2
Zfp810	4.6e-06	0.32243	0.712	0.306	0.0647188	ns_2
Srp14	0.000359118	0.322887	0.898	0.541	1	ns_2
Mien1	1.62e-06	0.323563	0.576	0.206	0.0227538	ns_2
Mcam	9.26e-05	0.324121	0.678	0.312	1	ns_2
Ndufb8	0.000580647	0.324195	0.881	0.512	1	ns_2
Septin5	0.00100205	0.324662	0.78	0.435	1	ns_2
Champ1	3.03e-05	0.324803	0.339	0.1	0.425812	ns_2
Wars1	1.96e-05	0.325153	0.508	0.194	0.27531	ns_2
Uba6	0.000209904	0.325494	0.542	0.259	1	ns_2
Hdlbp	0.000906247	0.325527	0.847	0.529	1	ns_2
Fundc1	0.000140786	0.325581	0.492	0.224	1	ns_2
Mlf2	0.000464474	0.325728	0.814	0.518	1	ns_2
Txn1	0.000147056	0.325839	0.424	0.171	1	ns_2
Acap3	0.00288029	0.326135	0.322	0.153	1	ns_2
Ndel1	7.43e-05	0.326187	0.661	0.329	1	ns_2
Asnsd1	8.02e-06	0.326401	0.475	0.176	0.112782	ns_2
Pelp1	1.62e-05	0.326534	0.61	0.276	0.228406	ns_2
Unc50	2.82e-07	0.326597	0.305	0.053	0.00396169	ns_2	Fig 6B
Exoc1	1.14e-05	0.326676	0.492	0.194	0.16052	ns_2
Fkbp3	0.00186366	0.326952	0.797	0.512	1	ns_2
Rhov	6.04e-07	0.327188	0.373	0.088	0.0084917	ns_2
Cdh2	0.000251031	0.327268	0.831	0.453	1	ns_2
Hspa5	0.000308719	0.327716	0.983	0.759	1	ns_2
Ptprn2	1.93e-05	0.327778	0.729	0.359	0.271009	ns_2
Creld1	3.34e-05	0.327881	0.559	0.247	0.469815	ns_2
Gstm7	8.98e-05	0.327953	0.712	0.371	1	ns_2
Eif4e	5.29e-05	0.327956	0.458	0.176	0.744144	ns_2
Dock9	0.0013758	0.328093	0.407	0.194	1	ns_2
Nagk	0.000192659	0.328117	0.271	0.082	1	ns_2
Mfn1	2.56e-06	0.328288	0.441	0.135	0.0359997	ns_2
AABR07059380-1	0.000421983	0.328324	0.627	0.324	1	ns_2
Ndufb4	1.56e-05	0.328388	0.627	0.253	0.2189	ns_2
Otub1	0.000171858	0.328734	0.797	0.506	1	ns_2
Rragc	8.24e-07	0.329077	0.525	0.165	0.0115838	ns_2
Fundc2	0.000244845	0.329187	0.441	0.188	1	ns_2
Scn3a	0.000295928	0.329267	0.746	0.429	1	ns_2
Ptp4a2	9.28e-06	0.329763	0.831	0.488	0.130506	ns_2
Chd5	0.000204127	0.330278	0.898	0.594	1	ns_2
Pip4p1	0.000431365	0.330521	0.525	0.259	1	ns_2
Heatr5b	8.76e-06	0.330755	0.373	0.118	0.123271	ns_2
Psmc6	0.000150638	0.330869	0.78	0.394	1	ns_2
Galnt2	0.00069834	0.330979	0.729	0.412	1	ns_2
Srsf2	0.000149519	0.331016	0.898	0.547	1	ns_2
Atp5mc3	0.000453745	0.331119	0.949	0.794	1	ns_2
Spryd3	1.19e-06	0.331234	0.763	0.3	0.0167896	ns_2
Ero1a	3.19e-07	0.33138	0.61	0.235	0.00449236	ns_2
Dcun1d4	0.00119848	0.331522	0.746	0.447	1	ns_2
Mapk8ip2	0.000111064	0.332436	0.898	0.571	1	ns_2
Palm	0.00039357	0.332664	0.61	0.312	1	ns_2
Dcaf7	0.000279387	0.333115	0.492	0.241	1	ns_2
Rhoa	1.9e-05	0.33329	0.559	0.235	0.267393	ns_2
Slc25a46	0.00148611	0.333989	0.695	0.388	1	ns_2
Rpl32	5.72e-05	0.334015	0.424	0.159	0.803919	ns_2
Mpnd	2.39e-07	0.334099	0.542	0.171	0.00336603	ns_2
Atp1b1	0.000173438	0.334362	1	0.865	1	ns_2
Higd1a	4.7e-07	0.334487	0.78	0.347	0.00661802	ns_2
RGD1559909	3.88e-05	0.334843	0.373	0.124	0.54639	ns_2
Fam189b	1.45e-06	0.335188	0.576	0.2	0.0203651	ns_2
Rpl3	0.0055989	0.335339	0.797	0.547	1	ns_2
Lage3	7.65e-05	0.3354	0.356	0.129	1	ns_2
SNORD116-19	1.53e-05	0.335599	0.39	0.124	0.215731	ns_2
Ndufb7	0.000274349	0.335643	0.661	0.335	1	ns_2
Smarca5	1.16e-05	0.335681	0.814	0.447	0.163347	ns_2
Rap1gds1	4.79e-06	0.336186	0.712	0.3	0.0674118	ns_2
Gng3	0.00290835	0.336524	0.864	0.524	1	ns_2
Cops9	7.72e-07	0.336579	0.881	0.412	0.0108569	ns_2
Sez6l2	0.000319086	0.337177	0.746	0.406	1	ns_2
Mrps23	1.95e-05	0.337207	0.525	0.218	0.274279	ns_2
Hnrnpa1	2.15e-05	0.337897	0.678	0.329	0.30229	ns_2
Chchd10	0.000498843	0.338339	0.932	0.594	1	ns_2
Gdap1	0.000557473	0.338415	0.712	0.406	1	ns_2
Optn	5.9e-05	0.338441	0.627	0.335	0.829317	ns_2
AABR07019061-1	1.57e-05	0.338441	0.39	0.129	0.221171	ns_2
Atp6v1c1	0.00146418	0.338448	0.763	0.535	1	ns_2
Aak1	5.86e-05	0.338666	0.661	0.329	0.824456	ns_2
Tmed9	6.4e-05	0.338898	0.559	0.235	0.899827	ns_2
Tkt	0.000835806	0.338915	0.746	0.482	1	ns_2
Park7	9.32e-05	0.339191	0.831	0.529	1	ns_2
Tmem199	1.62e-05	0.339989	0.492	0.188	0.228332	ns_2
Eif1b	0.00107754	0.340003	0.712	0.412	1	ns_2
Gabarap	0.000929399	0.340021	0.847	0.529	1	ns_2
Pou2f2	2.74e-06	0.340104	0.373	0.106	0.0385225	ns_2
Sfxn3	8.26e-05	0.340216	0.475	0.2	1	ns_2
Tmco1	9.86e-05	0.340935	0.712	0.376	1	ns_2
Cacnb3	5.98e-05	0.341568	0.475	0.194	0.84087	ns_2
Tmem50b	0.000743712	0.341897	0.492	0.253	1	ns_2
Stx16	6.95e-05	0.342224	0.712	0.353	0.977278	ns_2
Anapc4	1.56e-05	0.342493	0.593	0.253	0.220087	ns_2
LOC102555457	1.79e-05	0.343005	0.661	0.306	0.251218	ns_2
Cdkl2	7.04e-05	0.343721	0.61	0.282	0.989644	ns_2
Psmb5	0.00033171	0.344224	0.644	0.347	1	ns_2
Aar2	3.64e-08	0.344449	0.271	0.029	0.000511592	ns_2	Fig 6B
Hsph1	0.000723652	0.345242	0.915	0.635	1	ns_2
Jtb	0.00320503	0.345525	0.322	0.153	1	ns_2
LOC100911730	1.38e-07	0.345791	0.39	0.094	0.00194336	ns_2
Slc25a20	8.54e-07	0.345794	0.39	0.106	0.0120189	ns_2
Got1	0.00043097	0.346083	0.898	0.571	1	ns_2
Atl1	0.000108	0.346469	0.797	0.429	1	ns_2
Rn5-8s	0.0005789	0.346706	0.983	0.7	1	ns_2
Trappc2	2.85e-05	0.347139	0.441	0.159	0.400576	ns_2
Psap	0.000618322	0.347248	0.983	0.835	1	ns_2
Canx	0.00124896	0.34747	0.966	0.835	1	ns_2
Atp6v1e1	0.000317609	0.347471	0.932	0.641	1	ns_2
Esd	1.64e-07	0.347839	0.492	0.147	0.00230149	ns_2
Mcfd2	9.37e-06	0.347959	0.492	0.182	0.131862	ns_2
Smim26	9.38e-06	0.347966	0.525	0.206	0.131899	ns_2
Arhgap24	4.57e-07	0.347986	0.356	0.082	0.00643421	ns_2
Tmem87b	5.77e-05	0.34856	0.661	0.324	0.811501	ns_2
Fibp	0.000555346	0.348616	0.542	0.271	1	ns_2
RGD1310352	2.42e-06	0.348729	0.593	0.235	0.0340159	ns_2
Slc25a51	5.56e-06	0.349129	0.492	0.171	0.0782603	ns_2
Zc2hc1a	1.64e-06	0.349211	0.525	0.182	0.0230289	ns_2
Ece2	6.76e-07	0.349289	0.644	0.241	0.00951137	ns_2
Eif4a1	9.59e-06	0.349449	0.661	0.324	0.134917	ns_2
Rab14	0.000680547	0.349473	0.814	0.488	1	ns_2
Cct4	1.98e-06	0.350013	0.695	0.282	0.0278206	ns_2
LOC680491	0.000877019	0.350168	1	0.894	1	ns_2
Trhr	0.00217359	0.350188	0.288	0.112	1	ns_2
Capza1	4.85e-05	0.35034	0.559	0.265	0.681915	ns_2
Nptx2	1.26e-05	0.350755	0.271	0.059	0.177777	ns_2
Flot1	7.29e-06	0.350847	0.763	0.329	0.102605	ns_2
Got2	0.00183063	0.350953	0.695	0.412	1	ns_2
Rpl34	2.7e-05	0.351731	0.508	0.212	0.380163	ns_2
Psmb6	2.46e-05	0.352119	0.593	0.265	0.345537	ns_2
Pcsk1	4.96e-08	0.352345	0.559	0.182	0.000697649	ns_2
Rab3a	0.000248325	0.353362	1	0.688	1	ns_2
C1d	7e-06	0.353464	0.492	0.176	0.0985244	ns_2
Bola3	3.38e-06	0.353844	0.441	0.141	0.047498	ns_2
Cdkn2aipnl	1e-07	0.353982	0.441	0.112	0.00141257	ns_2
LOC100912195	1.69e-05	0.354025	0.864	0.465	0.237903	ns_2
Nicn1	9.65e-05	0.354053	0.661	0.324	1	ns_2
Rnasel	2.5e-07	0.354137	0.441	0.118	0.00351486	ns_2
Ankrd52	2.91e-05	0.354142	0.458	0.176	0.408927	ns_2
Cacnb1	2.19e-06	0.354611	0.441	0.147	0.0307872	ns_2
Ube4a	7.62e-06	0.354647	0.644	0.276	0.107154	ns_2
Ppp3r1	3.77e-05	0.354662	0.678	0.353	0.53024	ns_2
Pafah1b1	0.000619424	0.355038	0.949	0.776	1	ns_2
Mb21d2	2.86e-06	0.35583	0.339	0.088	0.0401736	ns_2
Psma7	0.000100471	0.35613	0.881	0.612	1	ns_2
Rpl15	4.93e-06	0.35666	0.695	0.3	0.0692943	ns_2
Stard7	3.01e-05	0.357006	0.627	0.294	0.423927	ns_2
Pfdn5	0.00080932	0.357337	0.763	0.406	1	ns_2
Clic1	1.56e-07	0.357523	0.559	0.176	0.00219701	ns_2
Cacna1b	1.76e-05	0.357925	0.407	0.147	0.247821	ns_2
Uqcrb	7.61e-06	0.357933	0.508	0.188	0.106988	ns_2
Wtap	3.33e-07	0.358065	0.593	0.224	0.0046875	ns_2
Cacybp	0.00116645	0.358578	0.898	0.647	1	ns_2
Mafg	5.59e-06	0.358652	0.644	0.3	0.0785839	ns_2
Atp6v0b	4.09e-05	0.358747	0.814	0.435	0.575183	ns_2
Ppa1	0.000293164	0.3589	0.746	0.429	1	ns_2
Phf14	0.000121642	0.359008	0.898	0.612	1	ns_2
Sqstm1	1.17e-05	0.359408	0.763	0.382	0.165251	ns_2
Afdn	0.000212556	0.360548	0.729	0.388	1	ns_2
Slc39a6	5.68e-07	0.360562	0.729	0.3	0.00799449	ns_2
Trim35	6.42e-05	0.360661	0.441	0.171	0.902456	ns_2
Ssx2ip	1e-05	0.361225	0.661	0.288	0.140986	ns_2
Pfn1	7.94e-05	0.362388	0.61	0.3	1	ns_2
Atad1	3.2e-06	0.362737	0.712	0.312	0.0450812	ns_2
Dctn1	7.63e-05	0.363203	1	0.776	1	ns_2
Atp1a1	0.000108582	0.363602	0.881	0.588	1	ns_2
Gnl1	0.000813424	0.363796	0.559	0.306	1	ns_2
Tm9sf2	0.000265017	0.364115	0.525	0.235	1	ns_2
Cmpk1	2.51e-05	0.364308	0.627	0.3	0.353701	ns_2
Rb1cc1	0.000715386	0.364451	0.932	0.641	1	ns_2
Anxa2	0.000490396	0.364975	0.441	0.206	1	ns_2
Trappc1	0.000690397	0.365089	0.61	0.324	1	ns_2
Add2	5.01e-06	0.365106	0.61	0.259	0.0704595	ns_2
Uqcrb-1	0.000227853	0.365214	0.678	0.424	1	ns_2
Serp2	5.77e-07	0.366228	0.593	0.224	0.00811448	ns_2
Rraga	4.38e-05	0.366244	0.61	0.288	0.616698	ns_2
Kif1a	0.000892654	0.3663	0.932	0.624	1	ns_2
Mrpl17	1.55e-05	0.366867	0.661	0.324	0.218171	ns_2
Clns1a	1.46e-07	0.367011	0.492	0.141	0.00204992	ns_2
Ecel1	0.000187643	0.367278	0.492	0.218	1	ns_2
Tomm5	0.000242008	0.367375	0.492	0.224	1	ns_2
Hm13	0.000186333	0.367551	0.695	0.388	1	ns_2
Rwdd4	9.74e-06	0.367604	0.475	0.176	0.136978	ns_2
Rplp0	7.01e-06	0.367802	0.661	0.312	0.0986467	ns_2
Ascc3	7.04e-06	0.368052	0.644	0.271	0.0989729	ns_2
Nrsn2	2.15e-05	0.368385	0.831	0.406	0.302718	ns_2
Syt1	0.000109246	0.368468	0.932	0.659	1	ns_2
AC105531-1	2.23e-06	0.368748	0.39	0.106	0.0313639	ns_2
Mab21l2	5.34e-06	0.368909	0.542	0.2	0.075152	ns_2
Ppia	1.68e-06	0.369611	0.475	0.153	0.0235714	ns_2
Tdrp	3.42e-08	0.370104	0.458	0.118	0.000480896	ns_2
Aacs	3.06e-07	0.370382	0.424	0.112	0.00430027	ns_2
Olfm2	4.7e-07	0.37041	0.627	0.229	0.0066125	ns_2
Ppp1r2	3.49e-06	0.370461	0.678	0.294	0.0490525	ns_2
Rab6a	0.0014493	0.370503	0.915	0.653	1	ns_2
LOC100362027	0.000299631	0.370888	0.559	0.294	1	ns_2
Syt10	0.000281614	0.371197	0.288	0.094	1	ns_2
Grk6	4.34e-05	0.371367	0.576	0.253	0.610032	ns_2
Chmp5	0.00107127	0.371538	0.831	0.535	1	ns_2
Hectd1	0.000714981	0.371621	0.746	0.441	1	ns_2
Copz1	0.000339198	0.371853	0.78	0.459	1	ns_2
Prkg2	3.68e-06	0.372	0.356	0.094	0.0517416	ns_2
Lmo4	0.000720773	0.372592	0.78	0.494	1	ns_2
Ncs1	0.000937328	0.373107	0.78	0.488	1	ns_2
AABR07024542-1	2.07e-07	0.37326	0.576	0.176	0.00290608	ns_2
Arpc2	2.34e-05	0.373616	0.814	0.424	0.329815	ns_2
Prmt2	7.39e-06	0.37406	0.644	0.271	0.104001	ns_2
Grb10	3.35e-05	0.374275	0.525	0.235	0.471232	ns_2
Nsfl1c	0.000316692	0.374704	0.678	0.418	1	ns_2
Aplp2	0.000826078	0.374853	0.966	0.718	1	ns_2
Map7d1	0.00054136	0.375749	0.712	0.424	1	ns_2
Ctnnbip1	3.55e-05	0.376348	0.593	0.282	0.499333	ns_2
Tmem179	6.31e-05	0.376915	0.695	0.365	0.887248	ns_2
Tspan7	0.000238961	0.377581	0.932	0.629	1	ns_2
Hspa9	1.26e-05	0.377894	0.746	0.347	0.177191	ns_2
Fam117b	1.01e-06	0.378161	0.78	0.376	0.0142605	ns_2
Plxna3	7.01e-07	0.378403	0.407	0.112	0.00985462	ns_2
Dysf	4.36e-09	0.378409	0.458	0.094	6.13e-05	ns_2
L1cam	1.73e-05	0.378573	0.712	0.341	0.243151	ns_2
Clstn3	0.000174719	0.378735	0.864	0.524	1	ns_2
Pdcd10	4.65e-07	0.378813	0.576	0.212	0.00654129	ns_2
Dnajc2	0.000111614	0.379122	0.61	0.294	1	ns_2
Micos10	7.14e-05	0.379411	0.898	0.453	1	ns_2
Atp5mf	0.000539154	0.379661	0.864	0.618	1	ns_2
Cltc	0.000650884	0.380911	0.983	0.724	1	ns_2
Nmt1	0.00195391	0.381177	0.847	0.529	1	ns_2
Pja2	0.000178157	0.381269	0.983	0.771	1	ns_2
Faf2	3.17e-05	0.381386	0.78	0.388	0.445226	ns_2
Ctbp1	2.23e-05	0.381426	0.797	0.376	0.313377	ns_2
Mtch1	0.000289205	0.38159	0.966	0.712	1	ns_2
Stub1	1.1e-05	0.381779	0.831	0.429	0.15509	ns_2
Ndn	5.12e-06	0.382266	0.814	0.435	0.0720654	ns_2
Tuba4a	0.000292052	0.383459	0.729	0.406	1	ns_2
Bmerb1	0.000326087	0.383475	0.797	0.506	1	ns_2
Sae1	1.69e-06	0.383787	0.627	0.259	0.0237671	ns_2
Fdps	7.31e-06	0.384023	0.78	0.394	0.102829	ns_2
Tram1l1	2.6e-07	0.384281	0.424	0.118	0.0036627	ns_2
Psmc3	4.66e-05	0.384446	0.864	0.541	0.655399	ns_2
RGD1560394	0.00013252	0.385018	0.847	0.524	1	ns_2
Olfm3	2.76e-05	0.385494	0.458	0.176	0.387848	ns_2
Nub1	4e-06	0.385521	0.576	0.224	0.0562875	ns_2
Mtss1	4.01e-07	0.385544	0.593	0.218	0.00564267	ns_2
Jund	0.00065749	0.385696	0.847	0.571	1	ns_2
Upf3b	0.00122493	0.385943	0.78	0.471	1	ns_2
Myl6	3.76e-05	0.386012	0.915	0.576	0.528984	ns_2
Manf	8.81e-07	0.386722	0.542	0.188	0.0123897	ns_2
Atp13a2	9.27e-05	0.386781	0.797	0.5	1	ns_2
Pea15	5.47e-05	0.387968	1	0.753	0.769519	ns_2
Eif5	2.34e-05	0.388041	0.763	0.394	0.328947	ns_2
Map7d2	7.7e-05	0.388481	0.949	0.671	1	ns_2
Nedd4	0.000679295	0.38901	0.949	0.776	1	ns_2
Nars1	3.49e-05	0.389452	0.915	0.524	0.490918	ns_2
Akt1s1	5.8e-08	0.389783	0.458	0.118	0.000816172	ns_2
Uhmk1	5.04e-07	0.390644	0.763	0.329	0.00709405	ns_2
Mib2	3.12e-07	0.391307	0.542	0.182	0.00438707	ns_2
Rabac1	1.88e-06	0.391365	0.898	0.476	0.0264951	ns_2
Larp1	7.93e-07	0.392713	0.508	0.171	0.011152	ns_2
Sv2a	6.38e-05	0.392902	0.983	0.712	0.89675	ns_2
Ncam2	0.000296304	0.393506	0.814	0.518	1	ns_2
Tspyl2	2.76e-05	0.394263	0.864	0.524	0.387885	ns_2
Wbp4	1.38e-06	0.395739	0.678	0.306	0.0194233	ns_2
Rab10	3.52e-05	0.395833	0.78	0.424	0.494859	ns_2
Cct3	1.28e-05	0.396342	0.763	0.353	0.180585	ns_2
Myl12b	4.51e-06	0.396515	0.627	0.265	0.063503	ns_2
Hspd1	5.36e-05	0.396664	0.915	0.559	0.753239	ns_2
Pithd1	1.94e-06	0.396894	0.712	0.318	0.0272251	ns_2
Plscr1	1.1e-06	0.397137	0.339	0.076	0.0154358	ns_2
Psmd6	3.17e-05	0.397904	0.814	0.371	0.445786	ns_2
Rab7a	2.4e-05	0.39811	0.831	0.459	0.336921	ns_2
Atp6v0a1	0.000134268	0.398202	0.966	0.718	1	ns_2
Pcbp4	7.04e-06	0.398548	0.763	0.347	0.0989883	ns_2
Usp20	6.13e-06	0.398982	0.525	0.212	0.0862126	ns_2
Csnk2a1	0.000182937	0.399336	0.542	0.271	1	ns_2
Cyb5b	4.82e-06	0.39953	0.61	0.253	0.0677325	ns_2
Ociad1	7.25e-05	0.399666	0.831	0.512	1	ns_2
Morf4l1	4.49e-05	0.400249	0.729	0.388	0.631447	ns_2
Sdha	3.72e-05	0.400934	0.576	0.253	0.523737	ns_2
Dnpep	6.22e-06	0.402134	0.61	0.253	0.0874448	ns_2
AABR07048031-1	5.48e-05	0.402852	0.695	0.371	0.771476	ns_2
Tspyl4	4.57e-05	0.403748	0.966	0.653	0.642369	ns_2
Vps28	1.06e-05	0.405052	0.627	0.288	0.149464	ns_2
Gprasp2	3.3e-05	0.40549	0.797	0.412	0.464417	ns_2
Gabarapl1	0.000239512	0.406023	0.949	0.747	1	ns_2
Anxa6	1.38e-05	0.406259	0.712	0.329	0.193752	ns_2
Sppl3	1.01e-06	0.406359	0.78	0.353	0.014263	ns_2
Pmp22	7.86e-07	0.406818	0.627	0.235	0.0110581	ns_2
Vdac2	0.000109798	0.407011	0.864	0.553	1	ns_2
Ass1	1.83e-08	0.407158	0.373	0.065	0.000256948	ns_2
LOC100911625	0.0001937	0.407197	1	0.829	1	ns_2
Kif3a	3.76e-06	0.407242	0.864	0.594	0.0529491	ns_2
Mycbp2	9.7e-05	0.40735	1	0.765	1	ns_2
Dynll2	7.49e-05	0.407387	1	0.8	1	ns_2
AABR07056686-1	4e-05	0.408407	0.593	0.276	0.562667	ns_2
Ndufb10	9.5e-06	0.408449	0.712	0.335	0.133666	ns_2
Ap3s1	1.59e-08	0.408571	0.492	0.129	0.000224123	ns_2
Kifap3	2.44e-05	0.408801	0.932	0.565	0.343117	ns_2
Ola1	2.58e-06	0.408826	0.898	0.465	0.0363339	ns_2
Mboat7l1	0.000131681	0.40901	0.746	0.471	1	ns_2
Dnajc10	3.01e-05	0.410229	0.898	0.529	0.423103	ns_2
Lgals1	4.21e-05	0.410469	0.729	0.388	0.592455	ns_2
Plekhb2	0.000472771	0.410689	0.814	0.518	1	ns_2
Rab11a	1.49e-05	0.410946	0.695	0.335	0.210007	ns_2
Cyc1	0.000347813	0.412815	0.831	0.488	1	ns_2
Gorasp2	8.78e-07	0.413442	0.576	0.2	0.0123532	ns_2
Tomm7	9.72e-05	0.41426	0.542	0.259	1	ns_2
Gabra4	2.11e-06	0.414388	0.492	0.165	0.029702	ns_2
Adgrf5	0.000278452	0.414882	0.339	0.129	1	ns_2
Nudt10	1.03e-09	0.415499	0.475	0.112	1.45e-05	ns_2	Fig 6B
Map9	0.000134464	0.415725	0.949	0.606	1	ns_2
Psmb1	6.42e-06	0.41607	0.881	0.476	0.0903735	ns_2
Maged1	0.000241995	0.416685	0.881	0.606	1	ns_2
Abca7	2e-08	0.417083	0.492	0.124	0.000281257	ns_2
Serf1	1.62e-10	0.417766	0.644	0.176	2.28e-06	ns_2
AABR07004112-1	2.06e-05	0.418777	0.695	0.341	0.290295	ns_2
Myo9a	3.11e-05	0.41927	0.864	0.535	0.437461	ns_2
Pgm2l1	7.65e-06	0.419547	0.763	0.394	0.107565	ns_2
Micos13	5.68e-06	0.419728	0.831	0.424	0.0798466	ns_2
Snx2	3.37e-07	0.420083	0.627	0.235	0.00474097	ns_2
Gpx4	4.58e-05	0.420173	0.864	0.535	0.644165	ns_2
LOC689899	8.61e-05	0.42039	0.458	0.194	1	ns_2
Fkbp1b	1.59e-09	0.42108	0.576	0.153	2.23e-05	ns_2
Syn1	7.23e-05	0.421508	0.864	0.512	1	ns_2
Syap1	1.31e-06	0.421794	0.576	0.212	0.0183671	ns_2
F8a1	2.17e-06	0.422765	0.492	0.176	0.0305325	ns_2
Atp5pb	8.97e-06	0.422861	0.864	0.494	0.126138	ns_2
Hoxc4	1.56e-05	0.42289	0.729	0.335	0.219486	ns_2
Mtmr7	2.17e-08	0.423311	0.458	0.112	0.000305376	ns_2
Ckmt1	1.01e-05	0.423493	0.898	0.529	0.142571	ns_2
Ywhaz	0.000154856	0.423523	0.949	0.712	1	ns_2
Dynll1	0.000107015	0.423729	0.814	0.459	1	ns_2
Zrsr2	4.49e-05	0.424014	0.898	0.524	0.631297	ns_2
Capzb	7.3e-06	0.424077	0.627	0.276	0.102722	ns_2
Psmd14	2.28e-06	0.424356	0.797	0.376	0.0320838	ns_2
Slc18a3	4.62e-08	0.424832	0.695	0.247	0.000650528	ns_2
Flot2	7.28e-07	0.424955	0.661	0.259	0.0102393	ns_2
Dctn2	4.64e-07	0.425781	0.847	0.412	0.00652882	ns_2
Scn2a	2.66e-05	0.425785	0.932	0.612	0.373609	ns_2
Cd200	3.05e-06	0.425957	0.915	0.518	0.0429293	ns_2
Tpgs2	6.63e-08	0.426211	0.712	0.276	0.000932541	ns_2
Dynlt3	1.12e-05	0.426456	0.831	0.424	0.156929	ns_2
AC141489-1	5.69e-05	0.426774	0.542	0.259	0.800292	ns_2
Pfdn1	0.000106033	0.427497	0.814	0.482	1	ns_2
Ramp3	8.14e-09	0.427929	0.508	0.124	0.000114518	ns_2
Glrx	1.51e-07	0.429706	0.508	0.153	0.00212657	ns_2
Rabggtb	2.27e-06	0.4298	0.695	0.288	0.0319221	ns_2
Eif1	4.27e-05	0.429997	0.797	0.435	0.601255	ns_2
Ankrd46	1.13e-07	0.43121	0.661	0.253	0.00159177	ns_2
Ptpa	3.31e-05	0.431285	0.729	0.412	0.466276	ns_2
Usp32	1.8e-05	0.431491	0.78	0.412	0.253694	ns_2
Arpc1a	6.15e-06	0.431492	0.797	0.441	0.0865072	ns_2
Ppp2r2b	5.72e-07	0.431825	0.814	0.341	0.00804115	ns_2
Arl2bp	1.59e-07	0.431845	0.729	0.282	0.00223073	ns_2
Nop10	1.14e-05	0.431961	0.61	0.271	0.159904	ns_2
Dner	0.000465935	0.432072	0.814	0.529	1	ns_2
Ggnbp2	4.92e-05	0.432198	0.881	0.594	0.692242	ns_2
Dync1i1	3.61e-05	0.432272	0.763	0.471	0.507225	ns_2
Pld3	4.07e-07	0.432518	0.932	0.535	0.00572775	ns_2
Tomm20	0.000125214	0.432827	0.729	0.4	1	ns_2
Arl6ip4	0.000205509	0.433147	0.627	0.347	1	ns_2
Kif21a	2.73e-06	0.433516	0.966	0.7	0.0384575	ns_2
Msantd4	5.18e-05	0.433863	0.576	0.271	0.72887	ns_2
Nacad	4.55e-07	0.434314	0.576	0.2	0.00640644	ns_2
Atp5po	8.34e-05	0.436223	0.983	0.735	1	ns_2
Hspa13	1.57e-05	0.436628	0.881	0.524	0.220873	ns_2
Chpf	3.4e-08	0.437364	0.678	0.253	0.000478242	ns_2
Terf2ip	4.15e-08	0.437376	0.712	0.259	0.000583604	ns_2
B3gnt2	1.69e-07	0.437566	0.475	0.141	0.00237844	ns_2
Cartpt	0.00510071	0.43801	0.424	0.229	1	ns_2
Supt5h	1.02e-05	0.438202	0.915	0.529	0.143833	ns_2
Map2k1	6.55e-06	0.438253	0.644	0.3	0.0921818	ns_2
Plcxd3	0.00040721	0.438704	0.644	0.353	1	ns_2
Celf6	5.03e-09	0.439171	0.576	0.165	7.08e-05	ns_2
Selenof	1.61e-05	0.439805	0.627	0.3	0.227078	ns_2
Tcea2	2.08e-07	0.439907	0.576	0.206	0.00292184	ns_2
Tmem130	1.9e-05	0.4403	1	0.853	0.26795	ns_2
Rheb	4.57e-06	0.440871	0.627	0.265	0.0643164	ns_2
Celf5	5.52e-08	0.44177	0.508	0.147	0.000775937	ns_2
Itgb1	3.26e-06	0.441806	0.763	0.353	0.0458417	ns_2
Gucy1b1	1.09e-05	0.44204	0.746	0.365	0.153921	ns_2
Tpd52	5.88e-09	0.4421	0.814	0.347	8.28e-05	ns_2
Grik1	1.59e-08	0.442507	0.407	0.082	0.000223554	ns_2
Uqcrq	0.000933377	0.443039	0.864	0.624	1	ns_2
Gnl3l	8.86e-07	0.443247	0.966	0.606	0.0124625	ns_2
Insig1	1.54e-07	0.443325	0.695	0.276	0.00216692	ns_2
Cd59	4.23e-06	0.443946	0.864	0.465	0.0595623	ns_2
Prdx1	2.38e-06	0.444951	0.712	0.312	0.0334294	ns_2
Crmp1	6.76e-08	0.445939	0.644	0.224	0.000950475	ns_2
Atp5mg	4.63e-06	0.446094	0.983	0.647	0.0650832	ns_2
Cbln2	4.01e-05	0.446454	0.356	0.118	0.564013	ns_2
Scand1	3.64e-07	0.446512	0.644	0.247	0.00511978	ns_2
Sfxn1	2.12e-07	0.446606	0.644	0.241	0.00297963	ns_2
Septin6	1.6e-07	0.446846	0.627	0.241	0.00225577	ns_2
RGD1311744	5.4e-09	0.447506	0.627	0.188	7.6e-05	ns_2
Pacsin2	9.37e-07	0.448316	0.525	0.182	0.013176	ns_2
Auh	1.25e-06	0.448376	0.593	0.224	0.0176208	ns_2
Etnk1	1.17e-07	0.448422	0.797	0.347	0.00164436	ns_2
Dynlrb1	1.57e-06	0.448519	0.831	0.418	0.0221495	ns_2
Caly	1.29e-05	0.449033	0.949	0.606	0.181337	ns_2
Mapre1	4.04e-09	0.45072	0.644	0.206	5.68e-05	ns_2
Wdr1	5.66e-06	0.450764	0.831	0.447	0.0796394	ns_2
Lipa	6.14e-07	0.451088	0.661	0.294	0.00863615	ns_2
C2cd2l	8.88e-10	0.451092	0.627	0.182	1.25e-05	ns_2
Rcan1	1.6e-08	0.451946	0.492	0.135	0.000225506	ns_2
Tmem47	4.06e-06	0.452931	0.78	0.376	0.0570457	ns_2
AABR07065531-8	0.00207659	0.453331	0.864	0.665	1	ns_2
Chmp3	2.99e-06	0.453556	0.627	0.265	0.0421066	ns_2
Ndufc2	0.000136106	0.453624	0.763	0.471	1	ns_2
LOC100361008	1.12e-06	0.453743	0.559	0.224	0.01577	ns_2
Vamp2	2.79e-06	0.456074	0.966	0.747	0.0393132	ns_2	Fig 6B
Chmp2a	1.18e-05	0.456168	0.729	0.359	0.166633	ns_2
Pomp	5.14e-06	0.456217	0.831	0.476	0.072266	ns_2
Smarca1	8.82e-08	0.456517	0.576	0.188	0.00124057	ns_2
Synj2bp	5.1e-08	0.457511	0.864	0.382	0.000717607	ns_2
Dync1i2	0.000486842	0.458462	0.864	0.671	1	ns_2
Ssbp3	1.21e-06	0.458784	0.746	0.359	0.017023	ns_2
Edf1	1.5e-05	0.460318	0.763	0.418	0.210454	ns_2
Sigmar1	4.12e-08	0.460401	0.559	0.176	0.000579309	ns_2
Scoc	4.51e-06	0.460406	0.932	0.624	0.0633805	ns_2
LOC108351137	3.4e-05	0.460491	1	0.735	0.477913	ns_2
Syt11	3.31e-06	0.461318	1	0.776	0.046509	ns_2
Eif5a	3.36e-07	0.461703	0.678	0.282	0.00473306	ns_2
Cntn4	7.29e-09	0.462432	0.508	0.135	0.000102533	ns_2
Mdh1	5.55e-06	0.462864	0.983	0.571	0.078014	ns_2
Tafa2	9.21e-10	0.463462	0.492	0.1	1.3e-05	ns_2
Selenom	7.59e-06	0.463579	0.695	0.335	0.106755	ns_2
Mtmr9	2.13e-05	0.463767	0.814	0.494	0.299817	ns_2
B4galnt4	2.26e-08	0.464587	0.441	0.106	0.000317729	ns_2
Scaper	7.12e-06	0.464604	0.847	0.465	0.100089	ns_2
Oga	6.53e-05	0.464669	0.661	0.365	0.918242	ns_2
Ache	0.000240093	0.464729	0.847	0.541	1	ns_2
Nelfb	2.53e-07	0.465756	0.627	0.235	0.0035546	ns_2
Stxbp1	1.49e-05	0.466028	1	0.747	0.209112	ns_2
Usp14	1.47e-05	0.468885	0.949	0.629	0.206779	ns_2
Ppp1r1a	8.21e-09	0.469118	0.627	0.188	0.000115502	ns_2
Cox7a2l	1.23e-07	0.46912	0.949	0.535	0.00173274	ns_2
Clstn1	8.17e-05	0.469193	0.881	0.571	1	ns_2
Capn2	1.89e-05	0.469422	0.797	0.412	0.265492	ns_2
Idh1	4.38e-10	0.470182	0.61	0.165	6.17e-06	ns_2
Cct8	4.36e-05	0.470402	0.864	0.576	0.613739	ns_2
Tnfrsf21	4.85e-09	0.471917	0.712	0.247	6.82e-05	ns_2
Ptges3	5.88e-06	0.473262	0.847	0.482	0.0827212	ns_2
Ctxn1	2.36e-07	0.473277	0.576	0.212	0.00331349	ns_2
Pak3	4.89e-05	0.473405	0.78	0.465	0.688194	ns_2
Rab1a	7.52e-05	0.474408	0.678	0.376	1	ns_2
Bcat1	1.21e-06	0.474589	1	0.882	0.0170284	ns_2
Aldoa	1.2e-06	0.475083	1	0.8	0.0168769	ns_2
Glg1	4.58e-05	0.476149	0.966	0.6	0.644047	ns_2
Ptov1	1.17e-06	0.476549	0.763	0.353	0.0164971	ns_2
Hnrnpab	1.51e-06	0.476608	0.661	0.288	0.0212279	ns_2
Mapt	2.19e-07	0.476726	1	0.882	0.00308063	ns_2
Ntrk3	6.56e-08	0.476751	0.746	0.312	0.00092282	ns_2
Gpx3	4.17e-07	0.477551	0.78	0.341	0.00587196	ns_2
Sqle	3.93e-06	0.477865	0.746	0.359	0.0552297	ns_2
Atp6v1a	6.21e-05	0.479049	0.831	0.459	0.873497	ns_2
Hsp90aa1	4.42e-06	0.480174	1	0.918	0.0621931	ns_2
Cox17	5.83e-08	0.480489	0.831	0.365	0.000819921	ns_2
Ugcg	2.91e-06	0.48066	0.644	0.282	0.0409984	ns_2
Cpeb1	1.63e-05	0.480853	0.661	0.353	0.228741	ns_2
Stmn1	1.94e-05	0.481329	0.949	0.724	0.273351	ns_2
Ssr3	8.47e-06	0.48171	0.695	0.329	0.119178	ns_2
Cfl1	9.65e-06	0.483847	0.949	0.776	0.135779	ns_2
Arl8a	2.26e-06	0.484095	0.864	0.547	0.0318254	ns_2
Pam	2.16e-05	0.484649	0.746	0.412	0.303803	ns_2
App	2.53e-06	0.484723	1	0.888	0.0356438	ns_2
Ppp2r5b	1.02e-06	0.485559	0.661	0.282	0.0142913	ns_2
AABR07044711-1	5.16e-07	0.486804	0.763	0.341	0.00725723	ns_2
Sema5a	0.00010477	0.487112	0.576	0.288	1	ns_2
Magee1	1.36e-06	0.488685	0.678	0.3	0.0191367	ns_2
Arpc5	2.14e-07	0.489712	0.508	0.165	0.00300323	ns_2
Ifi27l2b	1.57e-07	0.490162	0.593	0.206	0.00220632	ns_2
Cmas	5.08e-08	0.490353	0.831	0.365	0.000714445	ns_2
Ntng1	3.22e-10	0.492588	0.712	0.206	4.53e-06	ns_2
Ubc	1.18e-05	0.493255	0.966	0.676	0.165298	ns_2
Hmgcs1	4.69e-07	0.493407	0.983	0.629	0.00659243	ns_2
Crim1	7.04e-05	0.4938	0.559	0.276	0.990253	ns_2
Scrn1	1.79e-06	0.494073	0.915	0.571	0.0252308	ns_2
Ldlr	4.15e-07	0.495701	0.627	0.241	0.0058355	ns_2
Tprg1l	6.91e-07	0.496157	0.847	0.441	0.00971968	ns_2
Prkaca	5.2e-06	0.496238	0.881	0.471	0.0730833	ns_2
Hspb8	4.14e-08	0.496652	0.593	0.194	0.000582731	ns_2
Erc2	8.75e-08	0.496976	0.508	0.153	0.00123102	ns_2
Fdft1	1.45e-05	0.49771	0.797	0.424	0.204533	ns_2
Ccser2	4.13e-08	0.499107	0.661	0.253	0.000581433	ns_2
Gls	4.76e-07	0.49982	0.966	0.606	0.00669837	ns_2
Sem1	6.64e-07	0.500286	0.678	0.282	0.00934377	ns_2
Srebf2	5.97e-06	0.500489	0.864	0.482	0.0840317	ns_2
Plpp4	1.96e-09	0.501786	0.559	0.153	2.76e-05	ns_2
Hspa8	1.64e-07	0.502147	0.678	0.265	0.00230736	ns_2
Pcsk1n	7.52e-06	0.503546	0.898	0.541	0.105792	ns_2
Tnk2	6.78e-07	0.503666	0.814	0.365	0.00953236	ns_2
Cox6c	6.14e-07	0.505007	0.966	0.559	0.00863722	ns_2
Slc29a4	1.06e-08	0.505415	0.627	0.218	0.000148962	ns_2
Ddah2	1.37e-10	0.506103	0.661	0.188	1.93e-06	ns_2
Stmn3	1.99e-06	0.5065	1	0.759	0.0280269	ns_2
Isca1	1.96e-07	0.506562	0.746	0.353	0.00275998	ns_2
SNORD116-16	0.00517012	0.510026	0.966	0.771	1	ns_2
Tubb4b	4.18e-08	0.51004	0.729	0.294	0.000588144	ns_2
Hspa4l	1.11e-06	0.510269	0.881	0.453	0.0155922	ns_2
Scamp1	1.66e-06	0.510691	0.78	0.376	0.0233961	ns_2
Apbb1	1e-05	0.511736	0.864	0.5	0.141041	ns_2
Ptchd1	7.64e-06	0.51233	0.627	0.329	0.107524	ns_2
Rtn4	1.18e-06	0.513379	1	0.859	0.0165419	ns_2
Sub1	8.15e-08	0.513682	0.746	0.347	0.00114622	ns_2
Hsp90ab1	2.83e-09	0.513698	1	0.912	3.98e-05	ns_2
LOC100911515	5.13e-06	0.514181	0.864	0.541	0.0721032	ns_2
Cct6a	1.1e-06	0.514376	0.847	0.465	0.0154051	ns_2
Ano6	2.46e-08	0.514871	0.441	0.112	0.000346551	ns_2	Fig 6B
Slc25a3	2.05e-06	0.515079	0.915	0.553	0.0287972	ns_2
Reep5	9.78e-07	0.516249	0.983	0.812	0.0137508	ns_2
RGD1311899	4.45e-07	0.517121	0.966	0.641	0.0062539	ns_2
Ndfip1	3.76e-06	0.519324	0.983	0.718	0.0529212	ns_2
Marcks	1.89e-05	0.519792	0.983	0.688	0.266274	ns_2
Cap1	3.46e-09	0.520126	0.864	0.359	4.87e-05	ns_2
Actr1a	3.66e-08	0.520636	0.831	0.388	0.000515052	ns_2
Psmb7	1.66e-07	0.520658	0.78	0.335	0.00233466	ns_2
Itm2c	1.01e-05	0.522315	0.915	0.559	0.142179	ns_2
Cd151	6.39e-08	0.523387	0.797	0.329	0.000898861	ns_2
Maged2	7.04e-06	0.525124	0.61	0.265	0.0990471	ns_2
Cdipt	3.21e-08	0.527024	0.763	0.318	0.000451572	ns_2
Rnf187	4.02e-06	0.527127	0.966	0.724	0.0565457	ns_2
Idi1	2.49e-08	0.527596	0.712	0.288	0.000350399	ns_2
LOC100911516	5.8e-06	0.528967	0.949	0.641	0.0815313	ns_2
Rnf14	1.69e-06	0.529872	0.898	0.588	0.0237205	ns_2
Cacna2d1	1.48e-07	0.531752	0.763	0.341	0.00208069	ns_2
Atxn10	7.6e-07	0.532035	0.729	0.353	0.0106917	ns_2
RGD1308134	3.5e-07	0.532822	0.898	0.488	0.00492494	ns_2
Tmem35a	1.1e-08	0.534775	0.763	0.288	0.000154054	ns_2
Ppp2r1a	7.23e-07	0.536122	0.797	0.376	0.0101692	ns_2
Mrfap1	7.76e-07	0.536351	0.983	0.682	0.0109125	ns_2
Cadm3	4.16e-07	0.536554	0.915	0.571	0.00584747	ns_2
Herc1	5.79e-06	0.536864	0.949	0.612	0.0814772	ns_2
Fkbp1a	6.09e-07	0.537108	0.898	0.541	0.00856686	ns_2
Cox8a	4e-07	0.537165	0.881	0.441	0.00562933	ns_2
Slc5a7	1.32e-09	0.537766	0.949	0.429	1.86e-05	ns_2
Gprasp1	7.32e-06	0.539188	0.966	0.724	0.102905	ns_2
Gga2	6.04e-12	0.541732	0.746	0.229	8.49e-08	ns_2
Serpinb6a	8.74e-10	0.543104	0.78	0.294	1.23e-05	ns_2
Tmsb4x	3.46e-06	0.544572	1	0.794	0.0486254	ns_2
Arl6ip1	1.39e-06	0.544707	0.932	0.629	0.0195529	ns_2
Akr1a1	1.46e-05	0.54474	0.814	0.506	0.205241	ns_2
Prnp	1.59e-06	0.544756	1	0.706	0.0223435	ns_2
Ncald	4.93e-08	0.546715	0.797	0.318	0.000692979	ns_2
Klhl9	3.27e-07	0.546883	0.644	0.259	0.00459404	ns_2
Morn4	4.89e-11	0.549476	0.763	0.247	6.88e-07	ns_2
Minar2	3.96e-08	0.549776	0.949	0.5	0.000556577	ns_2
Ina	1.38e-07	0.550853	0.932	0.7	0.00194538	ns_2
Map1b	1.06e-09	0.550902	1	0.976	1.49e-05	ns_2
Cpne7	7.45e-15	0.550968	0.542	0.065	1.05e-10	ns_2	Fig 6B
Cttn-1	6.79e-09	0.551186	0.593	0.188	9.55e-05	ns_2
Cep170b	2.95e-06	0.551567	0.898	0.488	0.0415583	ns_2
Nsg2	6.31e-07	0.552071	0.932	0.582	0.00886999	ns_2
Olfm1	2.19e-09	0.553604	1	0.806	3.07e-05	ns_2
Kpnb1	1.03e-06	0.554817	0.932	0.512	0.0145141	ns_2
Pja1	2.05e-07	0.555391	1	0.624	0.0028894	ns_2
Aff4	8.62e-07	0.555607	0.898	0.576	0.0121222	ns_2
Eno1	1.53e-06	0.556309	0.763	0.388	0.0214646	ns_2
Tceal9	2.42e-07	0.556567	0.932	0.529	0.00340441	ns_2
Tsg101	9.69e-08	0.556958	0.78	0.341	0.00136264	ns_2
Sult4a1	1.15e-06	0.558103	0.915	0.606	0.0162268	ns_2
Dnaja1	8.19e-07	0.559599	0.898	0.559	0.0115268	ns_2
Atp6v1f	9.62e-06	0.559995	0.797	0.453	0.135329	ns_2
Stx12	1.98e-06	0.560269	0.695	0.324	0.0279197	ns_2
Nrsn1	2.57e-06	0.560544	0.864	0.547	0.0361171	ns_2
Npepps	1.11e-07	0.560994	0.881	0.482	0.00156312	ns_2
Ptprn	3.33e-07	0.561473	0.966	0.647	0.00468077	ns_2
Jakmip1	4.77e-09	0.561744	0.763	0.318	6.71e-05	ns_2
Gdi1	3.28e-06	0.562744	0.881	0.494	0.0460813	ns_2
Rad23b	9.46e-08	0.5634	0.814	0.353	0.00133016	ns_2
Ralbp1	6.92e-06	0.565991	0.729	0.435	0.0972862	ns_2
Cbln1	3.74e-06	0.569069	0.508	0.2	0.0525914	ns_2
Pabpn1	2.57e-06	0.569105	0.932	0.624	0.0362153	ns_2
Sec62	6.14e-06	0.569343	1	0.771	0.0864341	ns_2
Hsbp1	9.63e-07	0.571965	0.932	0.488	0.0135501	ns_2
Zer1	2.06e-08	0.572738	0.847	0.406	0.000290303	ns_2
Disp2	7.85e-09	0.573655	0.915	0.441	0.000110351	ns_2
Chst1	1.26e-06	0.575021	0.678	0.312	0.0177575	ns_2
Acly	5.36e-09	0.575204	0.983	0.553	7.54e-05	ns_2
Atp1b3	8.42e-08	0.575517	0.881	0.476	0.00118441	ns_2
Myadm	9.92e-13	0.577649	0.627	0.147	1.4e-08	ns_2
Ndufa4	1.07e-07	0.57953	1	0.8	0.00150152	ns_2
Psmb4	9.27e-08	0.580508	0.763	0.335	0.00130451	ns_2
Mapk3	1.23e-07	0.581529	0.695	0.3	0.00173689	ns_2
Snx3	3.51e-09	0.582969	0.797	0.3	4.94e-05	ns_2
Cyb561	1.15e-07	0.583676	0.797	0.365	0.00162087	ns_2
Myo5a	9.76e-07	0.583881	0.966	0.653	0.0137238	ns_2
Hap1	4.39e-08	0.586093	0.966	0.576	0.000616956	ns_2
Atp6v0c	8e-08	0.586887	1	0.847	0.00112553	ns_2
Atp6v1b2	1.46e-06	0.587877	0.932	0.571	0.0204995	ns_2
Nr4a2	4.91e-10	0.588519	0.593	0.159	6.9e-06	ns_2
Ppp2cb	3.06e-07	0.589877	0.797	0.406	0.00430956	ns_2
Ppm1l	2.46e-08	0.589978	0.746	0.329	0.000346503	ns_2
Msmo1	2.05e-07	0.591808	0.847	0.447	0.00288603	ns_2
Bex3	3.14e-06	0.593216	0.898	0.582	0.0442207	ns_2
Clstn2	1.55e-10	0.593312	0.763	0.265	2.19e-06	ns_2
Pcdha13	4.38e-08	0.594506	0.831	0.412	0.000616308	ns_2
Samd9	7.1e-10	0.594768	0.678	0.224	9.99e-06	ns_2
Snhg11	2.89e-06	0.60271	0.983	0.729	0.0406132	ns_2
Vdac1	1.06e-08	0.606465	0.695	0.253	0.000149521	ns_2
Trmt112	2.18e-08	0.606846	0.661	0.276	0.000306519	ns_2
Tusc3	5.45e-09	0.608109	0.831	0.388	7.66e-05	ns_2
Cd47	9.15e-08	0.608127	0.831	0.453	0.00128665	ns_2
Clcn6	6.42e-08	0.61015	0.78	0.359	0.000903368	ns_2
Nedd8	7.25e-08	0.610621	0.915	0.535	0.00102004	ns_2
Acot7	6.54e-07	0.610765	0.966	0.688	0.00919392	ns_2
Tbcb	2.16e-07	0.611187	0.729	0.353	0.00303563	ns_2
Eif4a2	7.18e-06	0.611313	0.898	0.547	0.100982	ns_2
Tuba1b	9.79e-07	0.615451	1	0.865	0.0137709	ns_2
Basp1	2.59e-09	0.621075	0.983	0.676	3.65e-05	ns_2
Epm2aip1	4.41e-09	0.624184	0.915	0.453	6.2e-05	ns_2
Chgb	2.66e-06	0.625361	0.983	0.682	0.0373895	ns_2
LOC108351137-1	2.6e-10	0.626337	0.729	0.259	3.66e-06	ns_2
Pcbd1	3.66e-11	0.627589	0.661	0.182	5.15e-07	ns_2
Dcaf12l1	3.5e-09	0.628067	0.729	0.294	4.92e-05	ns_2
Paip2	9.94e-09	0.629587	0.898	0.424	0.000139862	ns_2
Pgk1	4.43e-06	0.63005	1	0.635	0.062304	ns_2
Atp6ap2	6.52e-09	0.630855	0.898	0.459	9.18e-05	ns_2
Resp18	1.09e-08	0.632439	0.915	0.494	0.000152987	ns_2
Bex2	2.76e-08	0.633151	1	0.776	0.000388159	ns_2
Rock1	2.91e-07	0.634485	0.983	0.671	0.00409357	ns_2
Rtn3	5.02e-08	0.638371	1	0.765	0.00070578	ns_2
Ap2m1	3.06e-07	0.639611	0.932	0.665	0.00430145	ns_2
Vdac3	2.93e-09	0.641192	0.966	0.494	4.12e-05	ns_2
Serinc3	7.19e-08	0.641505	0.78	0.365	0.00101183	ns_2
Nsg1	4.82e-07	0.642928	0.966	0.629	0.00678093	ns_2
Ank2	1.19e-08	0.644904	1	0.788	0.000167012	ns_2
Vcp	1.89e-09	0.650121	1	0.682	2.66e-05	ns_2
Acsl4	1.48e-12	0.655312	0.881	0.329	2.09e-08	ns_2
Mllt11	1.91e-09	0.656408	0.966	0.624	2.68e-05	ns_2
Reep1	1.61e-08	0.658416	0.847	0.453	0.000226582	ns_2
Ran	9.2e-09	0.66413	0.763	0.341	0.000129458	ns_2
Nap1l5	1.36e-10	0.664409	1	0.835	1.91e-06	ns_2
Tenm2	4.46e-09	0.666818	0.729	0.3	6.27e-05	ns_2
Fxyd6	4.94e-09	0.667999	0.898	0.424	6.95e-05	ns_2
Tspan17	3.61e-11	0.668715	0.678	0.206	5.08e-07	ns_2
Tmeff2	8.71e-10	0.669155	0.78	0.312	1.23e-05	ns_2
Rnasek	1.88e-09	0.674732	0.898	0.441	2.65e-05	ns_2
Actr2	1.66e-09	0.675783	0.915	0.412	2.33e-05	ns_2
LOC691995	8.54e-09	0.676177	0.983	0.718	0.000120088	ns_2
Synj1	2.36e-09	0.678641	0.966	0.594	3.33e-05	ns_2
Rtn1	1.36e-11	0.682663	1	0.906	1.91e-07	ns_2
Gpi	1.07e-08	0.68325	0.966	0.688	0.000149889	ns_2
Ywhab	7.14e-11	0.683969	1	0.824	1e-06	ns_2
Cd24	7.08e-11	0.685163	0.763	0.265	9.95e-07	ns_2
Elob	2.58e-07	0.686249	0.797	0.429	0.00363213	ns_2
Sh3bgrl3	4.21e-10	0.686267	0.797	0.359	5.93e-06	ns_2
Sod1	5.86e-09	0.690239	0.949	0.588	8.24e-05	ns_2
Akr1b1	2.37e-10	0.691361	0.695	0.229	3.33e-06	ns_2
Tppp3	4.52e-10	0.693941	0.949	0.482	6.36e-06	ns_2
Jpt1	4.91e-10	0.694304	0.797	0.324	6.91e-06	ns_2
Pgrmc1	2.94e-09	0.699116	0.949	0.582	4.13e-05	ns_2
Atp5if1	6.09e-10	0.700227	0.983	0.771	8.56e-06	ns_2
Nme2	8.53e-09	0.701115	0.864	0.471	0.00012002	ns_2
Nptxr	6.98e-10	0.703572	0.814	0.341	9.81e-06	ns_2
Arhgdia	1.88e-08	0.705714	0.966	0.718	0.000264203	ns_2
Rangap1	5.63e-10	0.708224	0.949	0.547	7.92e-06	ns_2
Scn3b	4.25e-09	0.711992	0.831	0.388	5.97e-05	ns_2
Gng2	6.22e-11	0.712023	0.966	0.6	8.75e-07	ns_2
Klc1	9.28e-10	0.714741	1	0.718	1.31e-05	ns_2
Nxph1	7.88e-10	0.717871	0.695	0.241	1.11e-05	ns_2
LOC100911252	1e-07	0.721608	0.831	0.435	0.00141018	ns_2
Slc25a4	3.63e-10	0.724086	0.983	0.706	5.11e-06	ns_2
Fabp5	2.88e-10	0.725442	0.915	0.447	4.05e-06	ns_2
Ywhag	2.51e-09	0.726106	1	0.788	3.53e-05	ns_2
RGD1311739	8.39e-08	0.726547	0.627	0.259	0.00117961	ns_2
Pcdh19	2.76e-10	0.728092	0.763	0.282	3.89e-06	ns_2
Bche	3.28e-10	0.728654	0.542	0.129	4.62e-06	ns_2
Saraf	4.28e-10	0.730366	0.898	0.453	6.03e-06	ns_2
Stx1a	3.21e-14	0.733537	0.712	0.176	4.52e-10	ns_2
Gnas-1	1.85e-08	0.738115	0.864	0.453	0.000259644	ns_2
Dhcr24	4.55e-09	0.742503	0.847	0.418	6.4e-05	ns_2
Rap1gap2	2.25e-13	0.74372	0.712	0.212	3.16e-09	ns_2
Morf4l2	5.85e-11	0.745975	0.881	0.429	8.23e-07	ns_2
Map6	6.87e-12	0.752214	0.847	0.318	9.66e-08	ns_2
LOC103693564	5.09e-09	0.760268	0.966	0.671	7.16e-05	ns_2
Akap12	4.48e-09	0.766892	0.966	0.712	6.3e-05	ns_2
Ddah1	2.06e-10	0.768794	0.797	0.335	2.9e-06	ns_2
Syt5	7.41e-12	0.770879	0.678	0.2	1.04e-07	ns_2
Ubb	6.45e-10	0.780295	0.932	0.459	9.07e-06	ns_2
Cited2	5.75e-15	0.797474	0.847	0.288	8.09e-11	ns_2
Ywhah	1.07e-11	0.797866	1	0.818	1.5e-07	ns_2
Rab6b	1.9e-11	0.800007	1	0.729	2.68e-07	ns_2
Sphkap	5.49e-14	0.816534	0.746	0.212	7.72e-10	ns_2
Epb41l3	8.22e-11	0.824646	0.966	0.665	1.16e-06	ns_2
LOC688655	6.75e-10	0.828984	0.932	0.547	9.5e-06	ns_2
Elavl2	2.58e-11	0.835475	1	0.647	3.63e-07	ns_2
Iscu	9.51e-11	0.837929	0.915	0.441	1.34e-06	ns_2
Gnas	3.03e-11	0.840358	0.983	0.571	4.26e-07	ns_2
Peg3	1.74e-12	0.846884	1	0.929	2.45e-08	ns_2
Kcnip4	3.76e-11	0.86518	0.898	0.424	5.29e-07	ns_2	Fig 6B
Cdh13	1.44e-11	0.86521	0.915	0.476	2.03e-07	ns_2
Gaa	5.67e-11	0.869315	0.949	0.541	7.98e-07	ns_2
Tubb5	1.33e-12	0.879211	1	0.806	1.87e-08	ns_2
Syt17	1.18e-11	0.890396	0.864	0.341	1.66e-07	ns_2
LOC100364435	5.09e-11	0.908598	0.966	0.535	7.15e-07	ns_2
Hpcal1	7.47e-13	0.908835	0.881	0.347	1.05e-08	ns_2
Zcchc12	1.19e-11	0.909386	0.915	0.441	1.67e-07	ns_2
Gabra1	7.86e-11	0.909426	0.915	0.529	1.11e-06	ns_2
Vat1l	2.39e-11	0.918976	0.915	0.465	3.36e-07	ns_2
Msn	5.51e-12	0.927269	0.966	0.512	7.74e-08	ns_2	Fig 6B
Uchl1	1.92e-15	0.934603	1	0.865	2.69e-11	ns_2
Syngr3	4.56e-13	0.935912	0.932	0.441	6.42e-09	ns_2
Stmn2	7.54e-13	0.93698	1	0.818	1.06e-08	ns_2
Ndrg4	1.01e-15	0.950269	1	0.818	1.42e-11	ns_2
Rit2	4.03e-14	0.956505	0.966	0.471	5.66e-10	ns_2
Scg2	3.32e-10	0.960415	1	0.765	4.67e-06	ns_2	Fig 6B
Vat1	5.14e-11	0.965435	0.915	0.494	7.22e-07	ns_2
S100a10	7.24e-13	0.973828	0.966	0.453	1.02e-08	ns_2
Zwint	4.85e-16	0.980721	1	0.847	6.83e-12	ns_2
Atp2b4	6.24e-11	0.985209	0.983	0.641	8.77e-07	ns_2
Pcp4	2.75e-15	0.986684	1	0.706	3.87e-11	ns_2
Tubb2b	7.04e-15	0.990695	0.915	0.371	9.9e-11	ns_2
LOC100361457	5.31e-14	0.996984	0.983	0.488	7.47e-10	ns_2
Slc25a1	1.82e-14	1.00146	0.915	0.388	2.56e-10	ns_2
Scn9a	1.81e-14	1.04284	0.932	0.418	2.55e-10	ns_2	Fig 6B
Fgf13	3.77e-15	1.048	0.881	0.324	5.3e-11	ns_2
Serpini1	1.18e-13	1.09083	0.949	0.459	1.66e-09	ns_2
Tubb3	1.25e-13	1.09821	0.983	0.647	1.76e-09	ns_2
Tubb2a	8.5e-15	1.10707	0.983	0.671	1.2e-10	ns_2
Syt4	1.12e-17	1.1362	1	0.765	1.58e-13	ns_2
Zfhx4	6.75e-16	1.14595	0.983	0.424	9.49e-12	ns_2
Ldha	5.13e-17	1.16672	1	0.518	7.21e-13	ns_2
Adcyap1	7.54e-16	1.16828	0.898	0.324	1.06e-11	ns_2
Oxr1	8.21e-16	1.24227	0.966	0.653	1.15e-11	ns_2
Tuba1a	1.06e-17	1.33346	1	0.647	1.49e-13	ns_2
Sncg	1.03e-17	1.34334	1	0.6	1.44e-13	ns_2
Gap43	6.03e-20	1.377	1	0.853	8.49e-16	ns_2
Prph	1.23e-19	1.43865	1	0.529	1.73e-15	ns_2
Snca	1.08e-22	1.59132	0.983	0.312	1.51e-18	ns_2	Fig 2B
Olfm11	0.000576095	0.370421	0.975	0.831	1	ns_3
Peg31	0.001512	0.386744	1	0.937	1	ns_3
Sncg1	0.00303412	0.449464	0.95	0.651	1	ns_3
Hsp90ab11	0.00073843	0.456983	0.975	0.926	1	ns_3
Gap431	0.00353881	0.482516	0.975	0.873	1	ns_3
Zranb2	0.00853616	0.509744	0.825	0.73	1	ns_3
Hsp90b1	0.000284366	0.519747	0.975	0.899	1	ns_3
Msn1	0.00851804	0.523424	0.725	0.608	1	ns_3
Nckap1	0.00294728	0.576422	0.6	0.46	1	ns_3	Fig 2B
Scn9a1	0.00290912	0.600281	0.675	0.524	1	ns_3
Gng21	0.00392749	0.601465	0.775	0.677	1	ns_3	Fig 2B
Ahi1	0.000179968	0.616149	0.825	0.794	1	ns_3
Tmem1301	0.00035542	0.626556	1	0.868	1	ns_3
Cct5	0.00989603	0.626696	0.6	0.545	1	ns_3	Fig 2B
Vamp21	0.00025988	0.646397	0.875	0.788	1	ns_3
Scg21	0.000492394	0.691479	0.925	0.804	1	ns_3
Fxyd61	0.00020608	0.756258	0.725	0.508	1	ns_3	Fig 6B
Ngrn	0.000561467	0.830684	0.6	0.455	1	ns_3	Fig 6B
Ppme1	0.00108532	0.255896	0.107	0.512	1	ns_4
Tspan131	0.00650399	0.256869	0.107	0.433	1	ns_4
Nutf2	0.00976419	0.260501	0.071	0.343	1	ns_4
Ric8a1	0.00789743	0.266986	0.071	0.353	1	ns_4
Socs5	0.00409343	0.278446	0.071	0.383	1	ns_4
Zfyve27	0.00511378	0.295065	0.071	0.373	1	ns_4
LOC100911575	0.00708063	0.295447	0.143	0.473	1	ns_4
Alg2	0.000290149	0.320768	0.179	0.657	1	ns_4
Cpne6	0.00326494	0.329631	0.071	0.393	1	ns_4
Cnbp	0.00329312	0.338598	0.25	0.741	1	ns_4
Baz1b	0.0010304	0.566284	0.143	0.587	1	ns_4
Psmd11	0.0072214	0.582021	0.107	0.428	1	ns_4
Diaph1	0.00617713	0.681276	0.036	0.294	1	ns_4	Fig 6B
Stx1b	0.000236195	0.819094	0.857	0.96	1	ns_4
Wdhd1	0.00754525	0.861317	0.75	0.915	1	ns_4
Osbpl6	0.00907505	0.923839	0.679	0.856	1	ns_4
Myocd	3.43e-06	0.936862	0.929	0.955	0.0481883	ns_4
Oscp1	1.43e-07	1.00705	0.929	0.985	0.00201166	ns_4
Polr3f	0.00144555	1.00785	0.714	0.647	1	ns_4
AABR07021988-1	1.67e-09	1.03614	0.964	0.99	2.35e-05	ns_4
Ptpro	0.00201518	1.06118	0.714	0.841	1	ns_4
AC095985-1	0.000431665	1.06316	0.714	0.831	1	ns_4
Trmt11	0.000594408	1.08288	0.75	0.881	1	ns_4
Twist1	0.000174373	1.09978	0.786	0.831	1	ns_4
U1-202	4.12e-06	1.10678	0.857	0.99	0.0579604	ns_4
Plekhh2	5.44e-07	1.12859	0.893	0.876	0.00765119	ns_4
Kif2b	0.000902349	1.13296	0.893	0.935	1	ns_4
AABR07032261-4	8.11e-10	1.14753	0.929	1	1.14e-05	ns_4
Cebpz	1.13e-05	1.14762	0.821	0.831	0.158922	ns_4
Olr1589	2.71e-07	1.16289	0.893	1	0.00381205	ns_4
Paox	1.37e-12	1.16515	1	1	1.93e-08	ns_4
LOC100910682	0.000132849	1.18211	0.75	0.672	1	ns_4
Stpg1	0.000869674	1.18228	0.679	0.647	1	ns_4
Mrtfa	8.27e-06	1.18952	0.821	0.915	0.116395	ns_4
Rin2	4.57e-11	1.19325	1	1	6.43e-07	ns_4
AABR07035470-1	1.08e-09	1.19601	0.964	1	1.52e-05	ns_4
Rtel1	2.72e-06	1.21403	0.821	0.95	0.0382279	ns_4
Aaas	2.87e-05	1.21571	0.893	0.975	0.403672	ns_4
Zscan12	1.48e-10	1.21713	0.929	1	2.08e-06	ns_4
Atl3	1.62e-09	1.23504	0.964	0.995	2.28e-05	ns_4
Mei4	1.8e-07	1.24562	0.893	0.985	0.00253414	ns_4
Tbc1d2b	0.00168289	1.2497	0.714	0.821	1	ns_4
Popdc3	9.7e-11	1.25042	0.929	1	1.36e-06	ns_4
Dlgap1	0.000143474	1.25507	0.714	0.672	1	ns_4	Fig 6B
Fasn	2.07e-10	1.25729	0.964	1	2.91e-06	ns_4
Zc3h12c	1.19e-12	1.27417	0.964	1	1.68e-08	ns_4
Fastkd3	0.00638873	1.27852	0.643	0.667	1	ns_4	Fig 6B
Lrrc49	5.17e-12	1.28476	0.964	1	7.27e-08	ns_4
Klrb1b	4.28e-06	1.28873	0.786	0.841	0.0601728	ns_4
Fat2	9.24e-13	1.31509	0.964	1	1.3e-08	ns_4
RGD1562339	6.15e-11	1.32742	0.964	0.985	8.65e-07	ns_4
Abca6	0.00312172	1.33115	0.714	0.816	1	ns_4
Fancg	4.34e-15	1.34956	1	1	6.1e-11	ns_4
Slc22a7	3.5e-05	1.36179	0.893	0.965	0.492868	ns_4
Abca13	1.32e-12	1.37038	0.964	1	1.85e-08	ns_4
Pls1	0.000710074	1.38064	0.286	0.09	1	ns_4	Fig 6B
Dda1	3.95e-13	1.38429	0.964	1	5.56e-09	ns_4
Med26	0.00110247	1.38431	0.679	0.746	1	ns_4	Fig 6B
Ush1c	1.25e-14	1.41225	1	1	1.76e-10	ns_4
Uqcc1	4.04e-10	1.42288	1	0.98	5.69e-06	ns_4
Zfp592	5.63e-12	1.42298	1	1	7.92e-08	ns_4
Lrp11	3.06e-07	1.48013	1	0.98	0.00430361	ns_4
Acer2	0.00650159	1.48437	0.643	0.761	1	ns_4	Fig 6B
Npdc1	1.55e-09	1.5232	1	0.995	2.18e-05	ns_4
Rnd1	9.09e-06	1.53092	0.75	0.716	0.127908	ns_4	Fig 6B
Gpr150	7.82e-06	1.56589	0.893	0.95	0.109981	ns_4	Fig 6B
Metazoa-SRP-12	0.00523638	2.02846	0.643	0.567	1	ns_4	Fig 6B
AABR07064724-1	0.00294299	2.05716	0.643	0.542	1	ns_4	Fig 6B
Slc9a9	0.000197375	0.250326	0.25	0.043	1	ns_5
Pecr	1.43e-05	0.250627	0.35	0.062	0.20074	ns_5
Sspn	0.00012694	0.250791	0.4	0.091	1	ns_5
Cldnd1	0.00552707	0.251022	0.6	0.273	1	ns_5
Rps15	0.00249342	0.251285	0.75	0.344	1	ns_5
Ccnd2	6.95e-09	0.251931	0.3	0.019	9.77e-05	ns_5
Mocos	5.56e-07	0.251967	0.25	0.019	0.00782187	ns_5
Anapc1	0.000552509	0.252096	0.35	0.091	1	ns_5
Micu1	0.00623001	0.252204	0.6	0.273	1	ns_5
Cyth3	5.77e-05	0.252248	0.45	0.105	0.811205	ns_5
Triobp	1.61e-05	0.252438	0.3	0.043	0.226912	ns_5
Plekhg1	0.00164358	0.253007	0.25	0.057	1	ns_5
Zpr1	0.000242587	0.253147	0.45	0.12	1	ns_5
Tet3	0.000419985	0.253489	0.45	0.129	1	ns_5
Etv3	0.00155828	0.254028	0.25	0.057	1	ns_5
Rrp8	1.26e-05	0.254224	0.25	0.029	0.177239	ns_5
AABR07072340-1	0.00412737	0.254302	0.3	0.091	1	ns_5
Rhbdf1	1.24e-05	0.254787	0.3	0.043	0.174523	ns_5
Trim23	0.00461465	0.255053	0.4	0.144	1	ns_5
Cdh10	0.000697541	0.255201	0.4	0.115	1	ns_5
Smndc1	0.00143794	0.255299	0.25	0.057	1	ns_5
Dynlt1	3.08e-05	0.256338	0.25	0.033	0.433295	ns_5
Lsm1	0.00301551	0.25686	0.3	0.091	1	ns_5
Mphosph6	0.000480412	0.257194	0.5	0.163	1	ns_5
Wdr54	0.00767889	0.257197	0.55	0.239	1	ns_5
Gpalpp1	3.77e-05	0.257442	0.35	0.067	0.530382	ns_5
Snap47	0.000906027	0.257974	0.35	0.096	1	ns_5
Jam2	0.00104107	0.258097	0.4	0.115	1	ns_5
Tent4b	0.000960991	0.258799	0.5	0.177	1	ns_5
Lgi1	0.000362185	0.258805	0.45	0.124	1	ns_5
Mettl14	5.55e-05	0.259326	0.55	0.158	0.781346	ns_5
Asnsd11	0.00354811	0.259544	0.55	0.225	1	ns_5
Mettl3	0.000833758	0.259735	0.3	0.072	1	ns_5
Errfi1	0.00522654	0.259897	0.35	0.12	1	ns_5
Sat1	0.00490773	0.259992	0.6	0.287	1	ns_5
Smc4	0.00765733	0.260236	0.4	0.158	1	ns_5
Bcr	0.00272997	0.260394	0.55	0.23	1	ns_5
LOC306079	0.00189481	0.261071	0.35	0.105	1	ns_5
Rps9	0.00737796	0.261263	0.8	0.397	1	ns_5
Inpp5f	0.00699643	0.261298	0.65	0.301	1	ns_5
Limd2	0.00409252	0.262133	0.4	0.144	1	ns_5
Mob4	0.00818455	0.26248	0.6	0.278	1	ns_5
Bpnt1	0.00179939	0.26389	0.75	0.359	1	ns_5
Abcb4	0.00854447	0.264438	0.65	0.325	1	ns_5
AABR07068316-1	8.22e-05	0.264605	0.25	0.038	1	ns_5
Xpo51	0.00504529	0.265232	0.5	0.206	1	ns_5
Dusp8	0.00489927	0.265283	0.45	0.182	1	ns_5
Fam172a	0.000435367	0.265324	0.25	0.048	1	ns_5
Atp6v0e1	0.00346639	0.265465	0.35	0.115	1	ns_5
SNORD116-12	0.00505718	0.265469	0.5	0.215	1	ns_5
Kpna5	0.00551768	0.265908	0.35	0.12	1	ns_5
Cldn12	0.000574679	0.266023	0.4	0.115	1	ns_5
Pa2g4	0.00336495	0.266141	0.55	0.23	1	ns_5
Hoxd3	0.00645843	0.266196	0.25	0.072	1	ns_5
Fem1a	0.00255106	0.266222	0.5	0.211	1	ns_5
Slc30a5	0.00167265	0.266969	0.35	0.105	1	ns_5
Armcx6	0.00105351	0.26725	0.4	0.124	1	ns_5
Rsph9	8.52e-05	0.267637	0.3	0.053	1	ns_5
Gas6	2.25e-05	0.26764	0.6	0.163	0.316639	ns_5
Klhl42	8.19e-06	0.267696	0.4	0.072	0.115152	ns_5
Pcnx1	0.000161769	0.268321	0.5	0.144	1	ns_5
Snrpb	9.85e-07	0.269252	0.45	0.077	0.013853	ns_5
Alg14	2.49e-06	0.270455	0.3	0.038	0.0349622	ns_5
Dnajc61	0.00709198	0.270726	0.8	0.378	1	ns_5
Serpinh1	0.0022792	0.270782	0.35	0.105	1	ns_5
Vwf	0.00010996	0.270848	0.25	0.038	1	ns_5
Enpp2	0.00189071	0.270971	0.45	0.158	1	ns_5
Ehbp1	0.00521317	0.271202	0.45	0.182	1	ns_5
Asb8	0.00406454	0.271624	0.65	0.282	1	ns_5
Golga7b	0.0049357	0.27199	0.55	0.239	1	ns_5
N4bp2l1	0.00284553	0.272158	0.35	0.105	1	ns_5
LOC102555453-1	0.00220645	0.272225	0.65	0.278	1	ns_5
Sesn3	0.00335442	0.272809	0.75	0.388	1	ns_5
Ascc1	0.00574154	0.272967	0.25	0.067	1	ns_5
Arhgef7	0.000504174	0.273112	0.4	0.11	1	ns_5
Cdkl21	0.00945562	0.273903	0.65	0.34	1	ns_5
Ndufa1	0.00381183	0.274135	0.35	0.115	1	ns_5
Ppp2r5e	0.00640576	0.27447	0.9	0.464	1	ns_5
Filip1l	0.000114	0.274783	0.25	0.038	1	ns_5
Sdc2	0.00200565	0.274865	0.4	0.129	1	ns_5
Rfc3	4.88e-05	0.274978	0.3	0.053	0.686172	ns_5
Ybx1	1.04e-05	0.275556	0.55	0.134	0.14698	ns_5
Rps27l1	0.00520631	0.275745	0.35	0.124	1	ns_5
Ncor2	0.00577571	0.275792	0.8	0.388	1	ns_5
Adra2a	0.00196273	0.275991	0.45	0.163	1	ns_5
Pyroxd1	0.000366225	0.276467	0.35	0.086	1	ns_5
Tmem9	0.00223244	0.276887	0.5	0.191	1	ns_5
Pibf1	0.00362433	0.277217	0.45	0.163	1	ns_5
Phf20	0.00535907	0.277269	0.65	0.306	1	ns_5
Uggt1	0.00177713	0.277661	0.65	0.273	1	ns_5
Kmt5b	0.00150335	0.277807	0.4	0.129	1	ns_5
Rara	6.22e-05	0.277926	0.35	0.072	0.874811	ns_5
Adam15	0.00992566	0.278314	0.45	0.196	1	ns_5
Sash1	0.00270608	0.278609	0.9	0.435	1	ns_5
Orc5	0.00300415	0.279211	0.3	0.086	1	ns_5
Tmem205	0.00180344	0.279228	0.5	0.182	1	ns_5
Smurf1	0.00026006	0.279248	0.3	0.062	1	ns_5
Psmg4	0.00188229	0.2796	0.45	0.153	1	ns_5
Nova1	0.000539787	0.279814	0.6	0.215	1	ns_5
Ccni	0.00757945	0.279816	0.75	0.421	1	ns_5
Cldn5	0.000228979	0.280489	0.55	0.172	1	ns_5
Tob2	0.000797914	0.281616	0.5	0.167	1	ns_5
Taf15	0.000222919	0.281675	0.7	0.249	1	ns_5
Lasp1	0.00624137	0.281686	0.5	0.191	1	ns_5
Cpq	0.000216945	0.28184	0.5	0.153	1	ns_5
AABR07025010-1	0.00162454	0.281984	0.4	0.129	1	ns_5
Slc7a1	0.00209851	0.282167	0.8	0.359	1	ns_5
Bdnf	0.00303654	0.282266	0.25	0.062	1	ns_5
Rrs1	0.000626561	0.28228	0.4	0.115	1	ns_5
Dcun1d51	0.00374178	0.282449	0.7	0.316	1	ns_5
Jag1	0.00160041	0.283062	0.25	0.057	1	ns_5
Iqgap1	0.00265311	0.283114	0.3	0.091	1	ns_5
C1galt1	9.95e-06	0.283298	0.5	0.115	0.139972	ns_5
Lyrm1	0.00699527	0.283437	0.3	0.096	1	ns_5
Hif1a	0.00382942	0.283606	0.9	0.455	1	ns_5
Mfsd11	0.000228979	0.283704	0.55	0.172	1	ns_5
Islr	2.19e-09	0.283898	0.25	0.01	3.08e-05	ns_5	Fig 6B
Xpnpep11	0.00254308	0.283983	0.4	0.144	1	ns_5
Rhbdl3	0.000244726	0.284377	0.35	0.086	1	ns_5
Wdr47	0.00388908	0.284968	0.8	0.426	1	ns_5
Hmgb1	0.00497097	0.285513	0.5	0.206	1	ns_5
Anp32a	0.00974691	0.285804	0.35	0.129	1	ns_5
Cpsf3	0.0071482	0.286133	0.35	0.124	1	ns_5
Gpatch8	0.00891092	0.28623	0.75	0.383	1	ns_5
Lrrc61	3.34e-05	0.286799	0.25	0.033	0.469424	ns_5
AABR07056686-11	0.00190876	0.287102	0.7	0.325	1	ns_5
AABR07062583-1	0.00103682	0.287136	0.35	0.096	1	ns_5
Snta1	0.00272	0.287281	0.35	0.11	1	ns_5
Ascc31	0.00296436	0.287912	0.7	0.335	1	ns_5
Furin	0.00077238	0.288192	0.3	0.072	1	ns_5
Itm2a	0.00958664	0.288626	0.35	0.129	1	ns_5
Pabpc4	7.24e-05	0.288701	0.45	0.115	1	ns_5
Lztfl1	0.00541469	0.288784	0.25	0.072	1	ns_5
Nrp2	0.00123114	0.289191	0.45	0.144	1	ns_5
LOC100360841	0.000423025	0.289422	0.45	0.139	1	ns_5
Tada2a	0.00320483	0.289499	0.3	0.086	1	ns_5
Egflam	0.000384334	0.291097	0.25	0.048	1	ns_5
Ccng11	0.0076181	0.29114	0.8	0.402	1	ns_5
Fads1	0.00345126	0.291372	0.7	0.34	1	ns_5
Colec12	6.15e-08	0.291384	0.25	0.014	0.000864841	ns_5
Dpp9	0.00707423	0.291716	0.4	0.163	1	ns_5
AABR07068127-1	0.00728104	0.291902	0.6	0.282	1	ns_5
Sptbn2	0.00168163	0.292317	0.8	0.344	1	ns_5
Qrich1	0.00382668	0.292402	0.6	0.273	1	ns_5
Sh3bp5	0.00502376	0.292513	0.4	0.144	1	ns_5
Clcc1	0.00085346	0.292687	0.4	0.12	1	ns_5
Tmem123	9.88e-06	0.292693	0.3	0.043	0.139005	ns_5
Smyd2	0.00645774	0.294112	0.45	0.187	1	ns_5
Ttc21b	5.27e-07	0.294292	0.25	0.019	0.00740667	ns_5
Siva1	0.000106056	0.294641	0.25	0.038	1	ns_5
Cops2	0.0059635	0.294712	0.75	0.383	1	ns_5
Haus3	4.06e-07	0.295222	0.5	0.091	0.00571479	ns_5
LOC100363452	0.00627004	0.295315	0.65	0.33	1	ns_5
Arhgap36	0.00169801	0.295318	0.35	0.1	1	ns_5	Fig 6B
Rspry1	0.00123731	0.296086	0.4	0.124	1	ns_5
Ngef	0.000616	0.296418	0.6	0.22	1	ns_5
Cpsf6	0.00320164	0.296539	0.65	0.297	1	ns_5
LOC100360218	0.000921911	0.29658	0.3	0.077	1	ns_5
Mrpl45	0.00509907	0.296606	0.6	0.273	1	ns_5
LOC679739	0.00194586	0.296709	0.7	0.316	1	ns_5
Grip2	9.16e-06	0.297125	0.3	0.043	0.128785	ns_5
Fem1b	0.00240447	0.297144	0.4	0.139	1	ns_5
Ccdc141	0.000423025	0.297558	0.45	0.139	1	ns_5
Atf7ip	0.000424858	0.297577	0.35	0.086	1	ns_5
Zfp62	2.01e-05	0.297732	0.5	0.124	0.283326	ns_5
Nucks1	0.0088968	0.298747	1	0.617	1	ns_5
Anapc2	0.000315426	0.29897	0.7	0.254	1	ns_5
Papola	0.00388158	0.299023	0.55	0.244	1	ns_5
Ints8	0.00160415	0.299351	0.5	0.187	1	ns_5
Baz2a	0.00626068	0.29996	0.6	0.301	1	ns_5
Ift88	0.00136677	0.300237	0.4	0.124	1	ns_5
Tut4	0.000648757	0.300339	0.55	0.191	1	ns_5
Pou2f21	0.00118	0.300534	0.45	0.148	1	ns_5
Fam124a	0.000291654	0.300771	0.3	0.062	1	ns_5
Clint1	0.00303732	0.300855	0.6	0.282	1	ns_5
Psmf1	0.00112736	0.301059	0.5	0.177	1	ns_5
Yipf1	0.00395352	0.30122	0.4	0.144	1	ns_5
Ptprf	0.00474433	0.301293	0.8	0.397	1	ns_5
Zdhhc17	0.00089461	0.301639	0.5	0.177	1	ns_5
Gna12	0.000296234	0.30201	0.6	0.211	1	ns_5
Mid1ip1	0.00192029	0.302279	0.75	0.33	1	ns_5
Ttc28	0.000238772	0.302286	0.5	0.158	1	ns_5
Papss1	0.00423365	0.302494	0.55	0.249	1	ns_5
Fopnl	0.00162924	0.302995	0.5	0.182	1	ns_5
Cnn3	0.00386434	0.303407	0.5	0.211	1	ns_5
Qser1	0.000393551	0.304	0.5	0.158	1	ns_5
Lama2	0.00050805	0.304425	0.25	0.048	1	ns_5
Ttf1	9.16e-06	0.304673	0.3	0.043	0.128785	ns_5
X5-8S-rRNA-10	0.00173316	0.305024	0.25	0.057	1	ns_5
Dhrs7	0.00207539	0.305411	0.55	0.211	1	ns_5
Dnajb4	0.000989472	0.30618	0.6	0.244	1	ns_5
Ubap2	0.000838584	0.306411	0.5	0.172	1	ns_5
Luzp2	0.00280798	0.306458	0.65	0.301	1	ns_5
Bles03	0.000563775	0.306651	0.55	0.187	1	ns_5
Ggps1	0.00936779	0.306776	0.55	0.258	1	ns_5
Msl1	0.0058365	0.307036	0.85	0.44	1	ns_5
Pitpnm3	0.00041414	0.307547	0.5	0.153	1	ns_5
Exosc2	0.00326837	0.307906	0.25	0.062	1	ns_5
Gps1	0.00246971	0.307941	0.6	0.273	1	ns_5
Tent4a	3.84e-05	0.308145	0.45	0.105	0.539436	ns_5
Rpl36	0.000256726	0.308241	0.45	0.129	1	ns_5
Tcea21	0.00091167	0.30846	0.65	0.268	1	ns_5
Cdv3	0.00248421	0.309029	0.75	0.359	1	ns_5
Cdc42ep4	0.00112163	0.309203	0.45	0.139	1	ns_5
Tsc22d1	0.00357976	0.309408	0.7	0.321	1	ns_5
Acp2	0.00047792	0.309839	0.55	0.191	1	ns_5
Ppp3r11	0.00128982	0.309865	0.9	0.392	1	ns_5
Vps16	0.00163809	0.310043	0.4	0.144	1	ns_5
Anp32a-1	0.00787566	0.31112	0.6	0.278	1	ns_5
Prpf6	0.00570117	0.311136	0.65	0.301	1	ns_5
Dcn	0.00726946	0.311646	0.3	0.096	1	ns_5
Usp53	0.000255652	0.312168	0.55	0.163	1	ns_5
Mkln1	0.00327642	0.312908	0.6	0.249	1	ns_5
Rpp21	0.00883881	0.313036	0.35	0.134	1	ns_5
Azin1	0.00398529	0.313407	0.55	0.239	1	ns_5
Rif1	0.00101316	0.313477	0.65	0.263	1	ns_5
Gpr89b	0.00257969	0.313782	0.3	0.086	1	ns_5
Ccdc66	0.00388269	0.313814	0.45	0.172	1	ns_5
LOC102555727	0.00680462	0.314258	0.5	0.225	1	ns_5
Rnf10	0.00695984	0.314431	0.45	0.187	1	ns_5
Rps24	0.00107606	0.314462	0.75	0.359	1	ns_5
Fmr1	0.00579296	0.314879	0.35	0.124	1	ns_5
Asap1	0.00454031	0.315035	0.55	0.244	1	ns_5
Upf3a	1.65e-05	0.315133	0.6	0.172	0.232154	ns_5
Cmbl	0.000368548	0.315235	0.45	0.134	1	ns_5
Cfap97	0.00152596	0.315301	0.45	0.158	1	ns_5
Bgn	1.8e-06	0.315303	0.25	0.024	0.0253427	ns_5
Otud7b	5.35e-05	0.315408	0.55	0.153	0.753135	ns_5
Spcs1	0.00229262	0.315532	0.7	0.321	1	ns_5
Slc20a2	0.000400757	0.315747	0.45	0.134	1	ns_5
Igfbp7	0.00584361	0.316643	0.4	0.144	1	ns_5
Akap17b	0.00142428	0.316946	0.75	0.311	1	ns_5
Id1	0.00770687	0.317364	0.35	0.129	1	ns_5
Trpv2	0.00288996	0.317505	0.45	0.172	1	ns_5
LOC108348453	0.000142157	0.317658	0.3	0.057	1	ns_5
Slco1a4	0.00235128	0.3188	0.5	0.187	1	ns_5
Commd7	0.00277428	0.319179	0.35	0.11	1	ns_5
Ahsa2	3.18e-07	0.31981	0.35	0.043	0.00447507	ns_5
Rpgrip1l	0.00496319	0.319821	0.6	0.273	1	ns_5	Fig 6B
Marchf2	0.00100383	0.319871	0.75	0.321	1	ns_5
Tob1	0.00213915	0.320326	0.4	0.124	1	ns_5
Ubxn6	0.00675653	0.32066	0.5	0.211	1	ns_5
RT1-T24-4	7.71e-05	0.320662	0.45	0.11	1	ns_5
Zfc3h1	0.00658708	0.320846	0.8	0.388	1	ns_5
Hspbp11	0.00692979	0.3213	0.65	0.311	1	ns_5
Sfr1	0.00961625	0.321337	0.75	0.392	1	ns_5
Rpl13	0.00957076	0.321873	0.65	0.354	1	ns_5
Dgka	7.96e-05	0.32196	0.4	0.096	1	ns_5
Tmem147	0.000619427	0.322482	0.6	0.215	1	ns_5
Zfpm1	3.46e-07	0.322506	0.35	0.043	0.00486985	ns_5
Arxes2	0.00315805	0.322634	0.65	0.297	1	ns_5
Fgl2	0.000233406	0.322764	0.25	0.043	1	ns_5
Cbwd1	3.55e-05	0.322794	0.4	0.091	0.499016	ns_5
LOC102550456	2.85e-05	0.322985	0.3	0.048	0.40107	ns_5
Tmem229a	0.000706382	0.323024	0.65	0.244	1	ns_5
AABR07025527-1	1.28e-05	0.323466	0.4	0.077	0.180525	ns_5
Cbfb	1.07e-05	0.323508	0.55	0.139	0.150649	ns_5
Hnrnpa2b1	0.00385862	0.324246	0.55	0.234	1	ns_5
Twf1	0.00107501	0.325192	0.4	0.124	1	ns_5
Jade1	0.00135838	0.325197	0.45	0.153	1	ns_5
Pbxip1	3.02e-06	0.325201	0.6	0.148	0.0424389	ns_5
Glul	0.00114767	0.326004	0.75	0.34	1	ns_5
Hk1	0.00058726	0.326013	0.4	0.115	1	ns_5
Ppil4	0.00632077	0.326168	0.55	0.254	1	ns_5
Zzef1	0.00179269	0.326326	0.45	0.158	1	ns_5
Pon2	0.000147272	0.326386	0.45	0.12	1	ns_5
Magt1	0.00747068	0.326445	0.6	0.316	1	ns_5
Lima1	6.19e-05	0.326815	0.55	0.158	0.871332	ns_5
Vcl	3.74e-06	0.327104	0.65	0.167	0.0525948	ns_5
Relch	0.00517612	0.328843	0.6	0.287	1	ns_5
Pnrc2	0.00918546	0.32913	0.45	0.201	1	ns_5
Nbeal1	0.000732689	0.329329	0.7	0.311	1	ns_5
Marf1	0.00666332	0.3296	0.65	0.306	1	ns_5
Slc2a1	0.00163176	0.33005	0.4	0.124	1	ns_5
Zfp672	5.96e-07	0.330095	0.4	0.062	0.00837936	ns_5
AABR07061825-1	0.000582413	0.330202	0.65	0.254	1	ns_5
Etl4	0.000400757	0.330609	0.45	0.134	1	ns_5
Acadsb	2.38e-08	0.330896	0.45	0.057	0.000334766	ns_5
Utp14a	0.00178251	0.331616	0.35	0.11	1	ns_5
Lepr	0.000315226	0.331705	0.35	0.086	1	ns_5
Atic1	0.000490136	0.331726	0.6	0.225	1	ns_5
Max	3.02e-05	0.332267	0.4	0.086	0.424184	ns_5
Ttc19	0.00142689	0.332951	0.45	0.163	1	ns_5
Foxp1	7.59e-08	0.333828	0.55	0.096	0.00106699	ns_5
Uba3	0.0017436	0.334044	0.5	0.191	1	ns_5
Myo9a1	0.00552785	0.334109	1	0.584	1	ns_5
Ctps1	0.00501062	0.334157	0.55	0.244	1	ns_5
Fam229b	3.77e-07	0.334658	0.35	0.043	0.00529814	ns_5
Eif3g	0.00101316	0.335014	0.65	0.263	1	ns_5
Tle3	0.002773	0.335833	0.4	0.134	1	ns_5
Man1a2	0.00159831	0.336171	0.7	0.311	1	ns_5
LOC102551606	0.000617789	0.336303	0.75	0.335	1	ns_5
Slc38a3	0.000257897	0.336436	0.25	0.043	1	ns_5
Smc3	0.00611214	0.337058	0.85	0.45	1	ns_5
Kras1	0.00971545	0.337207	0.75	0.459	1	ns_5
Prtfdc1	0.000151848	0.338629	0.4	0.1	1	ns_5
Caap1	7.15e-06	0.339102	0.4	0.077	0.100567	ns_5
Tbl1x	0.00915416	0.3402	0.65	0.373	1	ns_5
Kcnc2	0.00809015	0.341662	0.55	0.273	1	ns_5
AABR07039336-2	0.00234692	0.342033	0.55	0.215	1	ns_5
Fos	9.21e-05	0.342276	0.45	0.115	1	ns_5
Atg16l1	3.98e-05	0.342516	0.5	0.134	0.559563	ns_5
Tp53bp1	0.00540708	0.342743	0.75	0.426	1	ns_5
Fam43a	0.000378483	0.342868	0.4	0.115	1	ns_5
Pwwp3a	8.38e-05	0.343437	0.65	0.215	1	ns_5
Pdlim5	8.16e-06	0.343465	0.35	0.057	0.114823	ns_5
Cnot6l	4.4e-06	0.343555	0.45	0.091	0.0619381	ns_5
Nampt	1.89e-06	0.343975	0.4	0.067	0.0266396	ns_5
Larp7	8.78e-05	0.344096	0.65	0.225	1	ns_5
AABR07004112-11	0.00486133	0.344193	0.8	0.397	1	ns_5
Ptpn12	0.00111128	0.34469	0.55	0.201	1	ns_5
Arhgap20	0.000966956	0.344766	0.65	0.263	1	ns_5
Th	0.00563105	0.344965	0.45	0.182	1	ns_5
Dab2ip1	0.00999658	0.345309	0.5	0.225	1	ns_5
Rbm26	0.00898671	0.345345	0.85	0.517	1	ns_5
Cmtm51	0.000246261	0.345648	0.65	0.225	1	ns_5
Wdr43	4.67e-05	0.345697	0.6	0.177	0.657323	ns_5
Pcnt	1.34e-05	0.34612	0.55	0.134	0.188276	ns_5
Cpd	4.98e-05	0.346357	0.55	0.158	0.700212	ns_5
Fuca1	0.00460254	0.346427	0.45	0.182	1	ns_5
Nr1d2	0.000482735	0.346698	0.6	0.234	1	ns_5
Vegfa	0.000224377	0.347784	0.75	0.282	1	ns_5
Twsg1	0.00572445	0.348036	0.5	0.23	1	ns_5
Trip4	2.59e-05	0.348129	0.5	0.134	0.364172	ns_5
Gtf2a1	0.000801888	0.348192	0.7	0.292	1	ns_5
Egr11	0.00100903	0.348518	0.65	0.258	1	ns_5
Ccdc107	0.00616384	0.34893	0.45	0.177	1	ns_5
Nppc	0.000540186	0.349275	0.25	0.048	1	ns_5
Rida	9.22e-05	0.349792	0.3	0.057	1	ns_5
Jrkl	1.25e-05	0.350038	0.35	0.062	0.175967	ns_5
Naa30	0.000152965	0.350126	0.55	0.177	1	ns_5
LOC102555453	0.000905274	0.351255	0.45	0.148	1	ns_5
Dmxl1	0.00397776	0.352385	0.65	0.297	1	ns_5
Cwc25	0.000673774	0.352906	0.45	0.158	1	ns_5
Pkn2	6.55e-05	0.352942	0.7	0.249	0.921716	ns_5
Mt-co1	0.00151969	0.353354	1	0.962	1	ns_5
Fxr1	0.00420472	0.354209	0.7	0.388	1	ns_5
Ndufs3	0.000185128	0.354211	0.9	0.388	1	ns_5
Pafah1b2	0.00139124	0.354255	0.7	0.287	1	ns_5
Ddrgk1	0.00404286	0.35444	0.85	0.45	1	ns_5
Fbln1	3.06e-05	0.354494	0.3	0.048	0.430264	ns_5
Phactr3	0.00119608	0.354695	0.8	0.359	1	ns_5
Ist1	0.000541942	0.355042	0.85	0.344	1	ns_5
Pik3r2	0.00130908	0.355343	0.45	0.167	1	ns_5
Bcl10	3.06e-06	0.355631	0.3	0.038	0.0430385	ns_5
Kdm5a	0.00825327	0.356128	1	0.545	1	ns_5
Dis3l	3.44e-08	0.356449	0.45	0.062	0.000483351	ns_5
Slc25a27	2.09e-05	0.357073	0.35	0.067	0.293815	ns_5
Ebf1	0.00112736	0.357955	0.5	0.177	1	ns_5
Rad18	7.21e-05	0.359563	0.55	0.158	1	ns_5
Atp5md	0.00452241	0.359631	0.65	0.306	1	ns_5
Uri1	0.0014119	0.359839	0.65	0.292	1	ns_5
Camsap1	0.000631417	0.360216	0.65	0.287	1	ns_5
Rbsn	0.0013097	0.361056	0.5	0.191	1	ns_5
Sned1	0.000121916	0.361601	0.3	0.057	1	ns_5
Cnot4	8.1e-05	0.361729	0.6	0.191	1	ns_5
Mt-atp6	0.00634856	0.362432	1	0.986	1	ns_5
Csnk2b	0.0015152	0.362823	0.8	0.397	1	ns_5
Akt1	0.00248919	0.36304	0.55	0.239	1	ns_5
AABR07013086-11	0.00871992	0.363617	0.65	0.335	1	ns_5
Eva1b	0.0020869	0.363949	0.25	0.062	1	ns_5
Eif6	0.00068213	0.363998	0.7	0.278	1	ns_5
Ramp2	0.00807939	0.364163	0.45	0.201	1	ns_5
Fam193a	0.00321854	0.36425	0.55	0.23	1	ns_5
Eif51	0.00483483	0.364948	0.85	0.455	1	ns_5
Paics	0.000414173	0.365209	0.35	0.091	1	ns_5
Pigp	0.00394555	0.365765	0.45	0.187	1	ns_5
SNORD22-4	0.0094903	0.366321	0.4	0.163	1	ns_5
Gng11	2.74e-07	0.366408	0.4	0.057	0.00385467	ns_5
Klf9	0.00271914	0.366856	0.7	0.349	1	ns_5
Fus	0.00551867	0.366953	0.65	0.34	1	ns_5
Gtf2h4	2.53e-06	0.36719	0.35	0.053	0.035652	ns_5
Lgalsl	0.00181791	0.367331	0.35	0.105	1	ns_5
Iars1	0.000307067	0.368539	0.55	0.191	1	ns_5
Acsl1	0.00469942	0.368916	0.5	0.215	1	ns_5
Raly	0.000251908	0.368945	0.6	0.215	1	ns_5
Prkdc	0.00035365	0.369097	0.6	0.22	1	ns_5
Eif1ax	0.000837711	0.36955	0.5	0.196	1	ns_5
Snx6	0.000907791	0.369565	0.8	0.34	1	ns_5
Traf3ip1	0.000772825	0.369661	0.35	0.096	1	ns_5
Ptp4a21	0.00574415	0.37052	0.9	0.545	1	ns_5
Prelp	2.4e-10	0.370944	0.3	0.014	3.37e-06	ns_5	Fig 6B
Cct41	0.00541291	0.371313	0.7	0.359	1	ns_5
Tex264	0.00540109	0.37208	0.4	0.167	1	ns_5
Peak1	0.00174635	0.372149	0.35	0.11	1	ns_5
Ppp1r9a	0.00170037	0.372713	0.8	0.383	1	ns_5
Ilf2	0.00225031	0.375087	0.6	0.268	1	ns_5
RGD1304694	0.000484319	0.375269	0.45	0.148	1	ns_5
Tcerg1	0.00434893	0.376596	1	0.589	1	ns_5
Gatad2b	0.00121371	0.377253	0.7	0.306	1	ns_5
Dock1	2.17e-07	0.377522	0.55	0.1	0.00305504	ns_5
Ptpru	3.11e-06	0.377696	0.4	0.072	0.0437391	ns_5
Sgcb	0.00499182	0.377887	0.65	0.325	1	ns_5
Mtdh	0.00122282	0.378238	0.95	0.464	1	ns_5
AABR07031666-1	0.000252722	0.37838	0.65	0.244	1	ns_5
Tmod2	0.00101562	0.378405	0.55	0.23	1	ns_5
Nt5e	3.11e-08	0.378589	0.3	0.024	0.000437921	ns_5	Fig 6B
Tmem43	0.00760357	0.379177	0.4	0.144	1	ns_5
Rsl24d1	0.00844686	0.379502	0.5	0.239	1	ns_5
Cited21	0.00462989	0.379508	0.8	0.397	1	ns_5
Gng10	0.0086654	0.380071	0.55	0.258	1	ns_5
Mrpl27	0.00691795	0.380432	0.55	0.273	1	ns_5
Top1	0.00159087	0.380436	0.75	0.359	1	ns_5
Serpine2	1.85e-06	0.380786	0.55	0.124	0.0260335	ns_5
AABR07019061-11	0.000333506	0.381379	0.5	0.167	1	ns_5
Rps28	0.00638743	0.381505	0.6	0.287	1	ns_5
Ccdc50	0.0027879	0.381553	0.7	0.33	1	ns_5
Gsn	0.000395711	0.382594	0.4	0.115	1	ns_5
Rpl31	0.00559528	0.384453	0.95	0.56	1	ns_5
Btbd11	0.00665486	0.38586	0.65	0.359	1	ns_5
Mgp	8.48e-06	0.385963	0.3	0.043	0.119285	ns_5
Mier1	0.00949998	0.385984	0.6	0.311	1	ns_5
Clic11	0.000573341	0.386356	0.65	0.239	1	ns_5
Nop58	0.00974879	0.386453	0.75	0.44	1	ns_5
Frmd6	2.97e-05	0.3865	0.45	0.11	0.41748	ns_5
Prr131	0.00125794	0.38669	0.55	0.211	1	ns_5
Etfa	0.00304467	0.388048	0.6	0.268	1	ns_5
Anxa11	0.000144435	0.388759	0.45	0.129	1	ns_5
Ptdss1	0.00188662	0.388827	0.6	0.268	1	ns_5
Rpl18a1	0.00511242	0.389245	1	0.555	1	ns_5
Zfp3181	0.000444903	0.389429	0.75	0.321	1	ns_5
Spg11	2.4e-05	0.389743	0.4	0.086	0.338203	ns_5
Mcam1	0.00363028	0.389859	0.75	0.373	1	ns_5
Gm5471	0.00252682	0.389968	0.55	0.239	1	ns_5
Vps18	1.84e-05	0.390273	0.55	0.153	0.258988	ns_5
Camta1	0.00911432	0.390796	0.45	0.196	1	ns_5
AY172581-241	0.0012649	0.391098	1	0.99	1	ns_5
Ifitm2	9.73e-07	0.391192	0.35	0.048	0.013689	ns_5
Tcf7l2	0.00123084	0.393062	0.4	0.134	1	ns_5
Cdk14	0.00900583	0.3945	0.75	0.397	1	ns_5
Sumo1	0.00147273	0.394894	0.7	0.349	1	ns_5
Ppp1r1b	1.01e-06	0.395524	0.35	0.048	0.0142407	ns_5
Fam91a1	0.00080951	0.396384	0.7	0.301	1	ns_5
Uimc1	0.00223196	0.396601	0.6	0.273	1	ns_5
Smc6	0.00274092	0.396612	0.85	0.565	1	ns_5
Sgsm2	0.000178003	0.397232	0.65	0.225	1	ns_5
Dbp	0.00172151	0.397485	0.55	0.23	1	ns_5
Fam171b	0.00136296	0.398102	0.55	0.206	1	ns_5
Dhx15	0.000321068	0.399107	0.7	0.273	1	ns_5
Cd302	0.000120745	0.399503	0.55	0.167	1	ns_5
Mt-nd21	0.00161438	0.400356	1	0.952	1	ns_5
Elp5	9.29e-06	0.400372	0.45	0.096	0.130642	ns_5
Slc35b11	0.00397037	0.400443	0.8	0.431	1	ns_5
Rnf111	0.00179149	0.401261	0.55	0.22	1	ns_5
Kdm1a	0.000149506	0.401755	0.6	0.211	1	ns_5
Inka2	0.000820982	0.401784	0.25	0.053	1	ns_5
AC094217-1	0.00170037	0.402387	0.85	0.378	1	ns_5
Tor1aip2-1	6.6e-06	0.403673	0.4	0.081	0.0927763	ns_5
Snapin1	0.00613317	0.404068	0.7	0.364	1	ns_5
Parl	0.00046316	0.405432	0.5	0.167	1	ns_5
Utrn	0.00326886	0.405442	0.65	0.292	1	ns_5
Mt-nd4l	0.00914125	0.405709	1	0.751	1	ns_5
Purb	0.000438486	0.405778	0.7	0.273	1	ns_5
Nab11	9.22e-05	0.40693	0.65	0.23	1	ns_5
Asah2	0.000182745	0.407095	0.55	0.187	1	ns_5
Psmb10	0.00024384	0.407329	0.4	0.11	1	ns_5
Adgrf51	6.28e-05	0.407668	0.55	0.148	0.883319	ns_5
Arvcf	0.000197128	0.408079	0.5	0.163	1	ns_5
Srgn	1.41e-07	0.408654	0.35	0.038	0.00198121	ns_5
Col18a1	2.94e-08	0.408813	0.45	0.062	0.000412873	ns_5
Dtx3	0.000184439	0.4091	0.6	0.215	1	ns_5
Gnai2	0.00504973	0.409125	1	0.689	1	ns_5
Npc2	0.000275971	0.40987	0.9	0.388	1	ns_5
Psmc4	0.000898744	0.409971	0.6	0.244	1	ns_5
Aida	5.45e-05	0.410132	0.75	0.268	0.767174	ns_5
Rpl101	0.00182235	0.410989	0.6	0.234	1	ns_5
Ash1l	0.00380265	0.411293	0.95	0.708	1	ns_5
Zfp292	0.00457574	0.411868	0.8	0.488	1	ns_5
Arid4a	0.00534509	0.414562	0.8	0.445	1	ns_5
Usp16	0.000617081	0.415068	0.6	0.23	1	ns_5
Ptma	0.000725723	0.415622	0.65	0.297	1	ns_5
Myo18a	0.000244774	0.41571	0.6	0.201	1	ns_5
Snd1	0.000193153	0.415899	0.5	0.163	1	ns_5
B3gat1	0.000950688	0.416972	0.55	0.215	1	ns_5
Txnip	0.00867343	0.417498	0.35	0.129	1	ns_5
Spast	0.000804151	0.417537	0.45	0.153	1	ns_5
Pdxp	0.00931155	0.418699	0.55	0.306	1	ns_5
Crebbp1	0.00932617	0.419113	0.9	0.608	1	ns_5
Ap1s2	0.00352231	0.419316	0.75	0.378	1	ns_5
Cab39	0.00201115	0.421094	0.95	0.512	1	ns_5
Taok2	0.00258409	0.42175	0.65	0.301	1	ns_5
Fbxl31	0.000264508	0.423086	0.55	0.196	1	ns_5
Tnfsf13	4.85e-09	0.423448	0.3	0.019	6.83e-05	ns_5	Fig 6B
Olfml2a	5.78e-08	0.424227	0.45	0.067	0.000813145	ns_5
Mras	0.00170197	0.426862	0.75	0.34	1	ns_5
Isyna1	4.27e-05	0.427054	0.5	0.134	0.600559	ns_5
Mical3	0.00876419	0.427252	0.3	0.1	1	ns_5
LOC100360057	0.00179937	0.427309	0.45	0.167	1	ns_5
Cdh5	3.38e-09	0.429375	0.25	0.01	4.76e-05	ns_5	Fig 6B
Taf1	0.00101845	0.429494	0.7	0.311	1	ns_5
Atrx1	0.00261305	0.42961	1	0.78	1	ns_5
Mrps18c	9.98e-07	0.430909	0.6	0.144	0.0140426	ns_5
Rnf181	0.00112308	0.432086	0.5	0.201	1	ns_5
Spint2	0.00239807	0.43255	0.35	0.115	1	ns_5
AY172581-25	0.00771477	0.433216	1	0.842	1	ns_5
Fam120b	5.63e-05	0.43342	0.75	0.297	0.791838	ns_5
AABR07064873-1	0.0015603	0.434187	0.45	0.163	1	ns_5
Mapk6	0.000504683	0.436187	0.7	0.306	1	ns_5
Tcp1	0.00122765	0.436262	0.7	0.33	1	ns_5
Dhx29	0.00150087	0.43799	0.55	0.249	1	ns_5
Cfap298	0.000335405	0.438895	0.65	0.268	1	ns_5
Pkn1	4.25e-06	0.439053	0.55	0.144	0.0597502	ns_5
Vat1l1	0.00137877	0.441501	1	0.541	1	ns_5
Secisbp2	1.54e-06	0.443616	0.4	0.067	0.021671	ns_5
Tfap2b	0.00673372	0.443786	0.4	0.153	1	ns_5
LOC100365839	0.00321616	0.444076	0.75	0.416	1	ns_5
Dlg1	0.00251064	0.444391	0.6	0.263	1	ns_5
Idh2	0.000484319	0.444917	0.45	0.148	1	ns_5
Mt-cyb	0.00159564	0.445369	1	0.986	1	ns_5
Akap13	7.27e-05	0.445962	0.5	0.148	1	ns_5
Hnrnpul2	0.000253544	0.446071	0.55	0.187	1	ns_5
Psme1	0.00644127	0.446932	0.75	0.388	1	ns_5
Paxbp1	0.000107187	0.447721	0.5	0.144	1	ns_5
AC134224-31	0.00111745	0.448007	1	0.995	1	ns_5
Spart	0.00218448	0.449061	0.7	0.368	1	ns_5
Srpra1	0.00170931	0.450062	0.8	0.397	1	ns_5
AABR07064980-1	0.00160415	0.450268	0.5	0.187	1	ns_5
Fdps1	0.00108747	0.451298	0.9	0.455	1	ns_5
LOC108348287	8.6e-05	0.451686	0.8	0.301	1	ns_5
Xpc	9.17e-06	0.452302	0.6	0.177	0.128951	ns_5
Gja11	0.00368717	0.454254	1	0.742	1	ns_5
Tbc1d91	0.00756439	0.454292	0.6	0.316	1	ns_5
Fcf1	0.000460848	0.455731	0.55	0.191	1	ns_5
Phf23	0.000195629	0.455886	0.5	0.153	1	ns_5
Aco2	0.00490275	0.456083	0.95	0.617	1	ns_5
Tmed91	0.00374741	0.457253	0.6	0.292	1	ns_5
Dusp1	7.44e-07	0.459493	0.5	0.105	0.0104631	ns_5
Golgb1	0.00167976	0.460017	0.95	0.727	1	ns_5
Klf4	0.000659898	0.461619	0.6	0.23	1	ns_5
Nelfe	0.000116907	0.462711	0.65	0.239	1	ns_5
Clock	0.00123866	0.464161	0.55	0.22	1	ns_5
Plppr2	0.00512881	0.464276	0.5	0.22	1	ns_5
AABR07002768-1	0.0081877	0.46441	0.7	0.373	1	ns_5
Epas11	0.00181825	0.465391	0.75	0.388	1	ns_5
Tmem471	0.00409008	0.465983	0.8	0.45	1	ns_5
LOC498555	0.000446362	0.46619	0.9	0.478	1	ns_5
LOC100910882	0.00364876	0.467073	0.8	0.464	1	ns_5
Marcks1	0.00992736	0.469098	0.95	0.746	1	ns_5
LOC100360117	0.00871087	0.469389	0.9	0.555	1	ns_5
Sec11a	5.09e-08	0.469432	0.55	0.096	0.000716465	ns_5
Bex31	0.00533284	0.4698	0.95	0.636	1	ns_5
Cd74	0.000233406	0.471163	0.25	0.043	1	ns_5
Pak2	0.000501331	0.4746	0.55	0.211	1	ns_5
Rpl23a	0.000298741	0.475582	1	0.502	1	ns_5
LOC108348144	2.94e-09	0.475583	0.45	0.057	4.14e-05	ns_5
Cbln21	9.89e-05	0.475767	0.5	0.148	1	ns_5
Septin2	0.000100171	0.476006	0.7	0.278	1	ns_5
Kmt2e	0.00426432	0.476091	0.9	0.627	1	ns_5
AABR07043421-1	0.000506627	0.476358	0.7	0.297	1	ns_5
Prpf8	0.000481562	0.476501	0.7	0.306	1	ns_5
Wasf2	2.19e-06	0.477274	0.5	0.11	0.030853	ns_5
Zfp36l1	0.000763711	0.479329	0.55	0.215	1	ns_5
Mt-atp8	8.73e-05	0.480475	1	0.967	1	ns_5
Pnn	0.00186368	0.480564	0.8	0.474	1	ns_5
Cartpt1	0.000415581	0.48254	0.65	0.244	1	ns_5
LOC108348078	0.0001029	0.48306	0.85	0.359	1	ns_5
Tm4sf1	6.95e-10	0.483874	0.5	0.062	9.78e-06	ns_5
Copb1	0.000305415	0.485878	0.8	0.354	1	ns_5
Dhx40	0.000632055	0.485912	0.75	0.383	1	ns_5
Arnt2	4.42e-05	0.488594	0.75	0.278	0.622103	ns_5
AABR07063425-3	0.00624611	0.48864	1	0.584	1	ns_5
Wdr11	0.0011887	0.489937	0.9	0.512	1	ns_5
Dnaja11	0.00386167	0.490539	1	0.612	1	ns_5
Camk2n1	0.000117839	0.491027	0.65	0.254	1	ns_5
Dynll11	0.0017083	0.492197	0.9	0.517	1	ns_5
Man2a1	8.49e-07	0.492303	0.6	0.148	0.0119425	ns_5
Nme3	0.000112739	0.49315	0.5	0.163	1	ns_5
Pdgfra	9.85e-09	0.493513	0.55	0.091	0.000138511	ns_5
LOC103694855	0.000288694	0.494026	0.35	0.081	1	ns_5
Cdip1	0.00212914	0.497258	0.9	0.459	1	ns_5
Macf1	0.00238848	0.498042	0.95	0.804	1	ns_5
Mtif2	0.000354199	0.498175	0.5	0.177	1	ns_5
Anp32e	0.000494034	0.498695	0.9	0.431	1	ns_5
Rpl141	0.000741128	0.499322	0.9	0.569	1	ns_5
Nfkbia	2.41e-05	0.500715	0.65	0.196	0.338857	ns_5
LOC1083481751	0.000341716	0.503484	0.8	0.378	1	ns_5
Ptn	0.0082325	0.504375	0.95	0.684	1	ns_5
Prps11	0.00797302	0.504918	0.5	0.268	1	ns_5
H3f3a	0.000382013	0.505419	0.95	0.517	1	ns_5
S100a16	0.00388525	0.505794	0.75	0.368	1	ns_5
Col3a1	3.73e-08	0.506325	0.25	0.014	0.000524362	ns_5	Fig 6B
Hyou1	0.0076773	0.507267	0.6	0.34	1	ns_5
Dzip3	0.00104234	0.511259	0.8	0.45	1	ns_5
Laptm4a	0.00132263	0.513157	0.8	0.431	1	ns_5
Matr3	0.00223631	0.513436	0.85	0.483	1	ns_5
Hnrnpul1	0.000912681	0.514662	0.65	0.325	1	ns_5
Prdx6	4.88e-06	0.516262	0.8	0.297	0.0685865	ns_5
Calb1	0.00122257	0.518034	0.25	0.057	1	ns_5
Gabrb11	0.00183054	0.518296	0.7	0.325	1	ns_5
Shank2	1.07e-06	0.519744	0.5	0.105	0.0149813	ns_5
Trip12	0.000697273	0.522138	0.9	0.488	1	ns_5
Bclaf1	0.00197801	0.5225	0.9	0.536	1	ns_5
Rpl13a	0.000875716	0.522674	0.85	0.608	1	ns_5
Mprip	0.000420512	0.522741	0.8	0.421	1	ns_5
Ankrd11	0.00177553	0.528382	1	0.679	1	ns_5
Npff	1.55e-05	0.528383	0.3	0.043	0.218603	ns_5
Add3	0.00175634	0.529022	0.85	0.459	1	ns_5
Tmem176b	7.84e-10	0.530718	0.65	0.11	1.1e-05	ns_5
P4hb	0.000737876	0.530748	0.6	0.297	1	ns_5
Rpl35	0.00358168	0.531505	0.95	0.55	1	ns_5
Chd4	0.00549021	0.534525	0.95	0.713	1	ns_5
Nid1	2.17e-07	0.539859	0.35	0.043	0.00304965	ns_5
S100a6	7.27e-06	0.540917	0.3	0.043	0.102255	ns_5
Vps13d	0.000587982	0.542241	0.75	0.373	1	ns_5
Gkap1	0.000579415	0.54837	0.75	0.373	1	ns_5
Sipa1l1	2.64e-05	0.548801	0.65	0.211	0.371328	ns_5
Rere	0.00109631	0.550052	0.8	0.455	1	ns_5
Rpl27	0.000742158	0.555051	0.8	0.407	1	ns_5
Pnma8a	0.00131386	0.556985	0.6	0.249	1	ns_5
Fn1	0.000171172	0.558284	0.35	0.081	1	ns_5
Sparc1	0.000955032	0.558958	1	0.885	1	ns_5
Kif3b	9.31e-05	0.559195	0.65	0.258	1	ns_5
Rrbp11	0.00330959	0.559786	0.9	0.589	1	ns_5
Gpm6b	0.00187669	0.559796	0.75	0.349	1	ns_5
Ubr5	9.12e-05	0.561173	0.85	0.388	1	ns_5
Rlbp1	1.66e-06	0.561436	0.55	0.124	0.0233288	ns_5
Jun	0.000192345	0.563025	0.9	0.431	1	ns_5
Nfe2l2	4.47e-08	0.56317	0.65	0.134	0.000629202	ns_5
Ssr1	0.000264443	0.56377	0.75	0.335	1	ns_5
Sgta	0.0041958	0.566753	0.9	0.512	1	ns_5
Fgf131	0.000223429	0.567496	0.9	0.426	1	ns_5
Ccnd1	4.93e-06	0.571058	0.65	0.187	0.0694065	ns_5
Alcam	0.00577375	0.578412	0.85	0.526	1	ns_5
Ssr31	0.000276413	0.578451	0.8	0.388	1	ns_5
AC099450-1	0.000541593	0.578608	0.85	0.545	1	ns_5
Usp46	0.00143349	0.580567	0.65	0.306	1	ns_5
Atp1b21	0.000685838	0.580918	0.9	0.622	1	ns_5
Rbm5	1.32e-05	0.582717	0.95	0.416	0.186056	ns_5
Cdh131	0.00523576	0.585122	0.9	0.56	1	ns_5
Cst31	0.00167168	0.585996	1	0.923	1	ns_5
Bsg1	0.00157735	0.589354	1	0.756	1	ns_5
AC134224-1	0.0060145	0.590383	1	0.952	1	ns_5
Pnisr1	0.00171009	0.592525	0.95	0.67	1	ns_5
Slfn5	8.34e-06	0.593389	0.55	0.144	0.117374	ns_5
Cavin1	0.000176184	0.597936	0.4	0.105	1	ns_5
Foxc1	6.83e-05	0.607789	0.25	0.038	0.961157	ns_5	Fig 6B
Igfbp6	1.4e-07	0.608702	0.3	0.029	0.00196832	ns_5	Fig 6B
Os9	0.00109381	0.608895	0.7	0.33	1	ns_5
Phf2	1.98e-06	0.61364	0.5	0.115	0.0278801	ns_5
Ppfibp1	0.000467168	0.619414	0.55	0.211	1	ns_5
Khdrbs1	3.28e-05	0.621391	0.85	0.402	0.461142	ns_5
Cald1	0.000142856	0.627077	0.65	0.225	1	ns_5
Hm131	4.11e-05	0.630795	0.9	0.426	0.577995	ns_5
LOC100360413	9.29e-06	0.630931	1	0.914	0.130612	ns_5
Hspa91	0.00019697	0.633458	0.85	0.411	1	ns_5
Ddx17	0.00218719	0.638995	0.85	0.622	1	ns_5
Gabarap1	0.000409285	0.641819	0.9	0.584	1	ns_5
Slc6a11	0.000535375	0.642443	0.75	0.335	1	ns_5
Gtf2i	0.000240938	0.642493	0.85	0.407	1	ns_5
Tpr	0.000444933	0.645538	1	0.742	1	ns_5
RGD1307100	0.000426489	0.657268	1	0.727	1	ns_5
[truncated: 1,339 more rows]
